# Supplementary material for: Forgoing earned incentives to signal pure motives
Source: Proc Natl Acad Sci U S A. 2020 Jul 6;117(29):16891–7. doi: 10.1073/pnas.2000065117 (PMC7382217; doi:10.1073/pnas.2000065117)
Supplement: Supplementary File [file pnas.2000065117.sd01.csv]

ID	attn1	attn2	attn1.2	attn2.2	new_task	gender	letter	letter_timing_Page Submit	control_1	control_2	treatment_1	treatment_2	active_control_1	active_control_2	again	auth2_c	auth5_c	auth2_ac	auth5_ac	auth2_r	auth5_r	condition
8.59E+02	Photos of landscapes	100	Photos of landscapes	10000	Yes, I want to do a new task for a $2 bonus	Man	Hello! I hope you feeling good. Remember to always stay happy no matter what and to always stay positive too!	261.624					0.5	1.5	Yes			5	5			active_control
3.66E+02	Photos of landscapes	10000			No, I don't want to do a new task	Man
4.70E+02	Photos of landscapes	10000			Yes, I want to do a new task for a $2 bonus	Woman	To a very special person, Hi there! My name is Melissa, I'm writing this letter to wish you a Happy Holiday Season! I hear you're in the hospital, but that's okay! You're very STRONG, and I may not know you personally but i'm sure you're the most awesomest kid as well. I hope your holiday is filled with happiness and family and friends (and presents).	361.146	0.9	1.1					Yes	6	7					control
5.55E+02	Photos of landscapes	10000			Yes, I want to do a new task for a $2 bonus	Woman	I hope that you are enjoying the holidays and that you will get to spend some time with your family and also get some cool gifts too! I personally enjoy watching all of the Christmas television specials that are on this time of year; some of my favorites are Rudolph and the Island of misfit toys and The year without a Santa Clause. Do you have any favorites? I hope you do and that you get to watc…	160.676			2	0			Yes					7	7	reward
3.92E+02	Photos of landscapes	10000			Yes, I want to do a new task for a $2 bonus	Woman	Hello Little One, Just wanted to send you a little note to let you know that I am thinking about you (as are many others) during this holiday season. I am hoping that you will have a happy holiday with lots of fun and surprises. Keep being strong like you have been -- you are my hero!!! Sending love!	73.936			1	1			Yes					6	6	reward
5.10E+01	Photos of landscapes	10000			Yes, I want to do a new task for a $2 bonus	Man	Happy holidays! Just remember to always stay positive. Lots of people love you and are thinking of you.	50.872			2	0			Yes					6	6	reward
2.14E+02	Product reviews and ratings	100	Photos of landscapes	100
4.89E+02	Photos of landscapes	10000			Yes, I want to do a new task for a $2 bonus	Man	I am so sorry you are stuck in the hospital during the holiday. I hope you have people that love you that are surrounding you during this time and you feel their love. I hope you know there are people that are out there that love you and hope you get better soon.	63.841			2	0			Yes					7	7	reward
9.80E+01	Photos of landscapes	10000			Yes, I want to do a new task for a $2 bonus	Woman	Dear friend, You are such a ray of sunshine in this world, and it is a better place with your smile and spirit present! I hope you enjoy the holidays with your family, even though it can't be at home. You will be in my thoughts!	60.47					2	0	Yes			7	7			active_control
1.25E+02	Photos of landscapes	10000			Yes, I want to do a new task for a $2 bonus	Woman	Happy Holidays! I'm wishing you all the magic in the world during these holiday weeks. I know things might not look the best right now, but there is always sun after a storm, and you might even see a rainbow! Keep your spirits up and know that you are loved.	77.745	2	0					Yes	5	6					control
8.90E+01	Photos of landscapes	10000			No, I don't want to do a new task	Man
1.31E+02	Photos of landscapes	10000			Yes, I want to do a new task for a $2 bonus	Another identity not listed	Hey there! I hear things have been rough for you, but know that this is only a temporary step in your life! Things will get better for you, and soon you'll be able to play with your family and friends again. I'm sure they all miss you and can't wait to catch you up on what you missed while sick. Good luck, kiddo!	82.148					2	0	Yes			7	7			active_control
6.41E+02	Photos of landscapes	100	Photos of landscapes	10000	Yes, I want to do a new task for a $2 bonus	Man	Hi, I hope you will feel better. This is a good time to think about people that you love. Feel good about them	212.632	2	0					Yes	5	5					control
1.42E+02	Photos of landscapes	100	Photos of landscapes	1000
7.07E+02	Photos of landscapes	10000			Yes, I want to do a new task for a $2 bonus	Man	I am, like so many other people, here to give you the love and support that you need to get through this difficult time. Though it is unfortunate that you must spend your holiday season in the hospital, you will be blessed with the miraculous medical care that modern medicine provides. Indeed, you have every reason to hope for the most optimistic outcome. In the end I'm sure you will remember thi…	353.846			1	1			Yes					6	7	reward
5.02E+02	Photos of landscapes	100	Photos of landscapes	10000	Yes, I want to do a new task for a $2 bonus	Woman	Hello, Sorry to hear that you will be spending the holiday in the hospital. That is not the place that children should be at all. I know that the people that are looking after you are taking the best care of you and making sure that you get the best help that they can provide for you while you are not feeling well. I hope that you get many visitors. Have a happy holiday.	117.506			2	0			Yes					5	5	reward
6.22E+02	Photos of landscapes	10000			Yes, I want to do a new task for a $2 bonus	Man	Hi, I'm sorry you are having to spend the holidays in the hospital. But I can assure you that my friend Santa Claus knows where the hospital is. He tells me that it's his favorite spot to visit. He says that he has a very special place in his heart for children who have to spend Christmas in the hospital.	248.688			2	0			Yes					4	6	reward
2.34E+02	Photos of landscapes	10000			Yes, I want to do a new task for a $2 bonus	Woman	Hi there! Happy Holidays from sunny Austin, TX. I hope you are celebrating in style! We are going to celebrate with my special hot pepper cranberry sauce. It's delicious. I wanted to know that I am thinking of you today, and that you have a friend in the world. I hope you have an incredible holiday and that all your dreams come true. -- Kari	77.652					2	0	Yes			7	7			active_control
2.22E+02	Photos of landscapes	100	Photos of landscapes	10000	Yes, I want to do a new task for a $2 bonus	Woman	You are so wonderful it's beyond belief! I love the way you laugh and the way you smile. You're too special for words. I hope you share your smile with the next person you see so that they will see what I see in you.	238.424					2	0	Yes			3	7			active_control
6.44E+02	Photos of landscapes	10000			Yes, I want to do a new task for a $2 bonus	Woman	Hello! Happy Holidays! I bet you can't wait for all of those presents. I'm sure you are going to get some awesome gifts. Remember you are such a special kid. So smile big and have a great holiday season. From, Your Friend	162.883					2	0	Yes			4	4			active_control
2.64E+02	Photos of landscapes	10000			Yes, I want to do a new task for a $2 bonus	Man	I know that you are going through a tough time right now but I want you to know that everyone is behind you and rooting for you!! Just know that things will get better! Holidays can be a tough time normally so I know that this may be a very hard thing for you to go through but if you are able you should just try to make the best of things.	234.492					2	0	No			4	5			active_control
1.52E+02	Photos of landscapes	10000			Yes, I want to do a new task for a $2 bonus	Woman	Dear friend, Spending the holiday in the hospital may not seem like too much fun at first, but you will have other kids to play with hopefully, and most importantly, you get out of school! How cool is that? You will get lots of presents, and get to see how the staff decorates your floor, maybe you can help them as well. Just think how great it will be when you can go home! Home will seem much mor…	204.598			2	0			No					4	6	reward
5.04E+02	Photos of landscapes	10000			Yes, I want to do a new task for a $2 bonus	Woman	Dear Friend, I am thinking of you during this joyful season I hope this Holiday Season will bring you joy, peace, and good cheer.	153.031	1	1					Yes	6	6					control
7.89E+02	Photos of landscapes	10000			Yes, I want to do a new task for a $2 bonus	Man	Cheer up Always look on the brighter side of things and see the positives in every situation. We still have our friends and family with us. There's always hope for a better tomorrow. Sometimes we gotta work hard now and go through some rough times, but its to forge a path towards a future the your friends, family, and yourself can enjoy.	796.945			2	0			Yes					3	3	reward
2.08E+02	Photos of landscapes	10000			Yes, I want to do a new task for a $2 bonus	Man	Happy Holidays! I just wanted to take a moment to let you know that a stranger on the internet is thinking about you and sending you well-wishes during this time. The world can be a crummy place sometimes so hopefully this letter is a simple reminder that you are not alone. You are brave, and the world is a better place because you are in it. And now - a joke! What's a pirate's favorite place to …	211.879					2	0	Yes			1	3			active_control
2.24E+02	Photos of landscapes	10000			Yes, I want to do a new task for a $2 bonus	Woman	Happy holidays. Stay positive and have a wonderful season. Focus on getting well and make plans for things you want to do.	43.696					2	0	Yes			4	4			active_control
4.49E+02	Photos of landscapes	100	Photos of landscapes	10000	Yes, I want to do a new task for a $2 bonus	Man	Hello, my friend, I want to wish you a great holiday and good well being this year. I know you will be having a great time with family and friends and eating some of your favorite foods "yum" :) I wish I could be there with you and share in the fun but just know I will have you in my heart and prayers and wish you many many more great and exciting years to come... and always remember, you are tru…	384.891					0	2	Yes			7	7			active_control
3.37E+02	Photos of landscapes	10000			Yes, I want to do a new task for a $2 bonus	Man	Happy holidays! I wish you a speedy recovery and a quick return to your loved ones who care about you.	276.073	2	0					No	6	5					control
1.70E+01	Photos of landscapes	10000			Yes, I want to do a new task for a $2 bonus	Man	Hello, Merry Christmas and happy holidays. I hope that you know that you are cared for and loved by a lot of people. I'm sorry that you have to be in the hospital, but you're strong and I know that you will get through it soon. Who knows, maybe next year, Santa will be extra generous with his gifts! You'll be in my thoughts, and you can get through this!	101.229			2	0			No					2	2	reward
5.58E+02	Photos of landscapes	10000			Yes, I want to do a new task for a $2 bonus	Woman	Happy Holidays Cutie!! Many happy smiles and warm hearts are thinking of you right now. Many happy times are coming for you. Be strong. You are loved Your friend Mary	138.633			1	1			Yes					7	7	reward
5.92E+02	Photos of landscapes	100	Photos of landscapes	10000	Yes, I want to do a new task for a $2 bonus	Woman	Illness comes and goes but the Holidays are only once a year. Rejoice and feast and be happy on this upmost superior Holiday Season! Look ahead and not back.	56.904					2	0	Yes			7	7			active_control
6.27E+02	Photos of landscapes	10000			Yes, I want to do a new task for a $2 bonus	Man	The best gift you can give yourself for the holidays is focusing on what you do have as opposed to what you don't. Appreciate the people and things in your life that make you happy and count your blessings. The more you focus on what's important and who has been there for you the harder you'll want to fight to be there for them.	793.271					2	0	Yes			2	2			active_control
2.56E+02	Photos of landscapes	10000			Yes, I want to do a new task for a $2 bonus	Man	Hope you are doing well . don't give up and trust in the lord to get you thru your hard times life will get better.	79.777					2	0	No			7	7			active_control
7.59E+02	Photos of landscapes	10000			Yes, I want to do a new task for a $2 bonus	Woman	Hi there, I hope your spirits are high during this time of joy and appreciation. I want to let you know that you are in our thoughts and prayers each and every day. You are so brave but you are not alone. Each and every one of us are a part of great love and infinite blessings throughout our lives here and always. We love and honor your beautiful path.	366.688	2	0					Yes	7	7					control
6.70E+01	Photos of faces	10000	Photos of landscapes	10000	Yes, I want to do a new task for a $2 bonus	Man	Hi I hope you are doing well. I am sorry you are in the hospital but better days are on the horizon for you. Soon you will be healthy and will be able to spend time with your friends and family outside of the hospital. So I hope you feel better and have a great holiday season.	59.409			2	0			Yes					7	7	reward
2.87E+02	Photos of landscapes	10000			Yes, I want to do a new task for a $2 bonus	Man	Hello, I know that you have had to spend some time in the hospital over the holidays, but this is going to help you to feel better in the future. When I was young, there was a time that I had to spend time in the hospital too. It was hard sometimes, but I felt much better when it was over. I know that you can make it through your hospital stay too. You are very courageous to go through this exper…	261.474			2	0			Yes					1	1	reward
4.60E+02	Photos of landscapes	10000			Yes, I want to do a new task for a $2 bonus	Man	Hello! I hope the holiday cheer has brightened your spirits like it has mine. There are few times of the year I enjoy more than the holidays. No matter what's happening in our lives, it gives us an opportunity to look forward to: the chance to be around our loved ones and cherish each other's company. I know you're going through a difficult time right now. You might find it hard to wear a smile w…	323.127			1	1			Yes					7	7	reward
6.80E+01	Photos of landscapes	100	Photos of landscapes	10000	Yes, I want to do a new task for a $2 bonus	Man	Howdy! I hope you have a very happy holiday season!	19.704			1	1			Yes					4	2	reward
4.80E+02	Photos of landscapes	10000			Yes, I want to do a new task for a $2 bonus	Woman	Hello! Hope you are doing well! In the face of adversity, you have displayed enormous strength, courage, and resilience! These are characteristics which will guide you and which should be celebrated during this time together with your friends, families, and caregivers! You deserve to be celebrated for your kindness, positivity, and spirit! Enjoy the holiday season knowing that you are loved, cher…	452.497					0	2	Yes			5	5			active_control
1.44E+02	Product reviews and ratings	10000	Photos of landscapes	10000	Yes, I want to do a new task for a $2 bonus	Woman	Dear friend, The holiday season is about celebrating the good things in life--family, friends, food, and music. It is about telling your favorite people how much they mean to you. I know we just met, but I am grateful you are in this world. I know that you have changed it for good, and I appreciate your big heart! I am sending you a smile and a hug in this letter, and I hope you feel better soon.…	216.558	0	2					Yes	7	7					control
1.82E+02	Photos of landscapes	10000			Yes, I want to do a new task for a $2 bonus	Man	Hello, I hope you are doing well. The holidays are such a wonderful time. You are in a difficult situation right now, but things will get better. Know that there are many people hoping and praying for you right now. Happy holidays.	86.808					2	0	Yes			2	5			active_control
4.88E+02	Short stories	10000	Photos of landscapes	10000	Yes, I want to do a new task for a $2 bonus	Woman	Hello! Hope you have a wonderful holiday. Sending you love and positive wishes. Daniela	25.18			1	1			Yes					7	7	reward
6.76E+02	Photos of landscapes	10000			Yes, I want to do a new task for a $2 bonus	Woman	Hello friend, I wish you a happy holiday. There is a lot to be thankful for this season. Can you think of anything your thankful for? I write this letter to bring you cheer and that you are being thought of by strangers. I wish for your speedy recovery. All the best.	170.262					2	0	Yes			7	7			active_control
8.83E+02	Photos of landscapes	10000			Yes, I want to do a new task for a $2 bonus	Man	DEAR XXX: I know that you are ill, and worried about what this will mean for you right now, and for the you future. You should know that you have something especially useful and special that others, especially adults, lack. You have an enormous power of will, perseverance and strength that people tend to lose as they age. To tap into this inner strength, you must focus on what you must do to get …	1704.167	2	0					Yes	6	7					control
5.69E+02	Photos of landscapes	10000			Yes, I want to do a new task for a $2 bonus	Man	Hello! Happy holidays, I hope you enjoy the festive season. Try to do some fun activities like making hot chocolate or gingerbread houses. If you asked for any presents I hope you get what you want. Enjoy your holidays!	83.455	2	0					Yes	1	3					control
3.24E+02	Photos of landscapes	10000			Yes, I want to do a new task for a $2 bonus	Man	To whom it may concern: The strength of love and the human spirit is something we have to remember in challenging times. You are not alone in what you go through. You will never be alone - you have friends and family to help you, to speak with you and to have fun with you during your stay. Keep them close to your heart. You are much stronger than you think you are, and they will help you realize …	466.337			1.5	0.5			Yes					7	7	reward
8.47E+02	Photos of landscapes	10000			Yes, I want to do a new task for a $2 bonus	Man	Hello, First of all, happy holidays! It saddens me to know that you are not feeling well enough to fully enjoy the holiday season, and I sincerely hope you will feel better soon. I hope that your family, friends and the hospital staff are visiting you and making you feel better in person, but I'd also like to extend my best wishes to you via this letter. You are a wonderful young child with a bri…	2164.716	1.75	0.25					Yes	4	5					control
1.97E+02	Photos of landscapes	10000			Yes, I want to do a new task for a $2 bonus	Man	I didn't know I was going to have to write a letter. Please keep the 2 dollars	86.309					0	2	No			1	1			active_control
2.48E+02	Photos of landscapes	10000			Yes, I want to do a new task for a $2 bonus	Man	Dear child, I am sorry that you are sick. I hope that your holidays are well and you will get better. Enjoy your holidays. Everything is going to get better and your family loves you. Sincerely, Me.	62.19					2	0	Yes			7	7			active_control
1.80E+02	Photos of landscapes	10000			Yes, I want to do a new task for a $2 bonus	Woman	Merry Christmas to you! In this season we remember that Jesus Christ came to us as a weak and humble child. Draw near to Him in illness that he may give you peace and strength. Blessings upon you and your family this season and always!	176.314			2	0			Yes					1	3	reward
6.48E+02	Photos of landscapes	10000			Yes, I want to do a new task for a $2 bonus	Woman	Happy Holidays! I hope you're looking forward to the holiday and spending time with people you love. Everything will be looking up from now on as long as you have a positive attitude!	41.109					2	0	Yes			4	3			active_control
4.56E+02	Photos of landscapes	10000			Yes, I want to do a new task for a $2 bonus	Man	Hey kid, I know things seem down right now, but don't worry. You can bounce back from this!	61.887					2	0	Yes			1	1			active_control
7.43E+02	Photos of landscapes	10000			Yes, I want to do a new task for a $2 bonus	Woman	Happy Holidays! I'm sorry that you haven't had the best of luck lately, but I hope that this holiday season has brought some joy to you. Your family and friends all care about you, and I'm sure if you asked they would love to participate in some fun activities with you. Some things are better indoors anyway, like watching a show or movie you like while drinking hot cocoa. Try your best to keep a …	132.852	2	0					Yes	5	6					control
8.13E+02	Photos of landscapes	10000			Yes, I want to do a new task for a $2 bonus	Man	Hello! I am stranger and I do not know you, but I do know that you are spending time in the hospital when you'd rather not be. I do not know why you are there, I can only tell you that I hope my words bring you comfort and inspiration. You have your whole life ahead of you, take this recovery time as a chance to ponder on what you want to do and then go out and be the best version of yourself you…	255.822	0	2					Yes	7	7					control
3.97E+02	Photos of landscapes	10000			Yes, I want to do a new task for a $2 bonus	Woman	I hope that you are doing better when you receive this letter. Please know that you do not have to celebrate a "holiday" if you don't feel that this is right. Everyday of your life is important not just days that are designated by others to be important. Take everyday and live it to the fullest.	86.585			2	0			Yes					1	4	reward
7.32E+02	Photos of landscapes	100	Photos of landscapes	10000	Yes, I want to do a new task for a $2 bonus	Woman	Santa and the elves learned that you're in the hospital and are so sorry you're sick and in bed! Get well soon and hope you're feeling better today- Mr. and Mrs. Clause and all the elves	410.839	2	0					Yes	7	7					control
8.73E+02	Photos of landscapes	10000			Yes, I want to do a new task for a $2 bonus	Woman	Happy Holidays! I admire your strength and resilience. You are an inspiration to me as you face this challenge. I send you warm wishes and know that you are loved and not alone. Stay strong. Keep smiling. Know that you are amazing.	271.338			2	0			Yes					7	6	reward
3.87E+02	Photos of landscapes	10000			Yes, I want to do a new task for a $2 bonus	Man	I hope you and your family have a great holiday season. You are in my family's prayers.	25.958	2	0					Yes	7	6					control
3.29E+02	Photos of landscapes	10000			Yes, I want to do a new task for a $2 bonus	Man	I know this isn't exactly where you wanted to spend your holidays, and there's nothing I can say that will help you feel better, I don't know what you're going through. Just know that you are one tough son (or daughter) of a gun. A year, two years, five years from now, you're going to be talking about this in the past tense. It will be a story of the past, and you'll be in the middle of making a …	134.173					2	0	Yes			2	3			active_control
4.50E+02	Photos of landscapes	10000			Yes, I want to do a new task for a $2 bonus	Woman	Hello and happy holidays! I know it can be tough being in a hospital over the holidays. When I was 15 I was in and out of hospitals, and I spent my Christmas and New Years in a hospital on bed rest. So I understand. But know that things will get better! And know that you are loved. Enjoy your day, and take pleasure in knowing you are safe and there are people there to take care of you. Think abou…	209.305			2	0			Yes					4	7	reward
1.04E+02	Photos of landscapes	100	Photos of landscapes	10000	Yes, I want to do a new task for a $2 bonus	Woman	Hello, Friend! I hope this letter finds you well. Although we don't know each other, you have a friend in me! You are in my thoughts and I am praying for you. Always know that Jesus and I Love you! Your friend always, Penelope	105.687	2	0					Yes	7	7					control
5.86E+02	Photos of landscapes	10000			Yes, I want to do a new task for a $2 bonus	Woman	Hi! I hope that you are feeling better today but if not---it's okay! You have to go through all of the sick stages before you feel better. What will you do once you feel better? What kind of foods are you thinking of eating? I like ice cream, and candy, and pizza......Do you? Will you eat that when you are better? I like eating outside, when the sun is shining, and I'm walking on the beach. I liv…	306.123					2	0	Yes			7	7			active_control
5.00E+02	Short stories	10000	Photos of landscapes	10000	Yes, I want to do a new task for a $2 bonus	Woman	Hi, I am so sorry you have to be in the hospital for the holidays. I hope you still get lots of presents and good treats. I wish i could send you fun toys and games, I wish you happy holidays and hope you get better soon.	180.831					2	0	Yes			4	6			active_control
8.39E+02	Photos of landscapes	10000			Yes, I want to do a new task for a $2 bonus	Man	Happy Holidays little one I hope you're well and have lots of fun Things may seem really sad But once you open up your presents you'll be really glad All the best, and have a wonderful Holiday.	120.792					2	0	No			7	7			active_control
2.27E+02	Photos of landscapes	10000			Yes, I want to do a new task for a $2 bonus	Woman	Hi! How are you today? I hope everything is going ok. I know the holiday season is coming up, and you might feel sad, but that's ok! Everything is going to be ok! Just think, when you leave the hospital, you'll be able to do the things you want! Hang in there! Good times are headed your way!	114.156					2	0	Yes			7	7			active_control
3.82E+02	Product reviews and ratings	10000	Photos of faces	10000
5.64E+02	Photos of landscapes	10000			Yes, I want to do a new task for a $2 bonus	Man	Dear child, It might seem like the best time of your life, but you have people out there that you have never even met that care for you. Don't you get down on things! Better days are ahead of you. Life will always have it's ups and downs, but after a down, always comes an up!	47.157			2	0			Yes					5	5	reward
8.16E+02	Photos of landscapes	10000			Yes, I want to do a new task for a $2 bonus	Man	Hey there! i know you are going through some hardships now and it may be hard to try to see the light through the storm of sadness and doubt. i have been there. most have. you have to be strong little one. you have to tell yourself everyday you will win this fight. you have to believe it and try with all you might. this stranger loves you as many others do. we know you can do it have a good holid…	199.126	2	0					Yes	7	7					control
6.23E+02	Photos of landscapes	100	Photos of landscapes	10000	Yes, I want to do a new task for a $2 bonus	Man	Hey kiddo. I hope you are enjoying the holiday. Since you are reading this letter, I do have a few questions for you. After you read the question do not look at the bottom until you have the answer. Are you ready? Here it goes: How does the ocean say hello? Why can't a nose be 12 inches long? Where would you find a tiger? It waves. Because then it would be a foot. The same place you lost the tige…	298.461			1	1			Yes					7	7	reward
3.62E+02	Photos of landscapes	10000			Yes, I want to do a new task for a $2 bonus	Man	Hey there Champ! I know it can be hard to be not feeling well and not in your home during this holiday season, but we are all rooting for you! You are strong, courageous, and determined to beat this! Try to enjoy your time in the hospital by playing a game, reading a book, creating art, or just simply imagining all the fun things you will do once you are released as a healthy, happy kid! We belie…	96.738			0	2			Yes					7	7	reward
7.10E+02	Photos of landscapes	10000			Yes, I want to do a new task for a $2 bonus	Man	Hey there buddy! I hope your doing well right now! I heard that you have not been feeling the best lately and I'm really sad and sorry to hear that. I am writing this letter to let you know that I hope you get better and there are people that you don't know that care about you and want you to feel better. Be strong through the hard times and remember to think about all of the people in your life …	198.796			2	0			Yes					6	6	reward
1.09E+02	Photos of landscapes	10000			Yes, I want to do a new task for a $2 bonus	Woman	Hello and Merry Christmas! Just wanted you to know that you are special and people love you. Don't be sad and don't be scared. Be happy! You will be home before you know it. If you are sad, just try think of the situation in a way that won't make you sad. Think about how comfy a bed you get to sleep in. People are waiting on you hand and foot bring you food for every meal. How cool is that!	83.859					2	0	Yes			7	7			active_control
4.40E+02	Photos of faces	10000	Photos of landscapes	10000	Yes, I want to do a new task for a $2 bonus	Woman	Merry Christmas! I hope you have a great holiday season. You are incredibly brave and strong! And just remember that Santa can find you on Christmas Eve no mater where you are!	105.476			2	0			Yes					4	5	reward
5.39E+02	Photos of landscapes	10000			Yes, I want to do a new task for a $2 bonus	Woman	Dear One, You don't know me, but I'm thinking of you. I don't know exactly where you are, but I'll bet there are plenty of other places you'd rather be, and things you'd like to be doing. Please know that there are people who love you and wish the best for you, even if they are strangers. However you're feeling right now, that's OK. I hope this letter makes you feel better, and it might you smile…	364.187					2	0	Yes			7	7			active_control
1.47E+02	Photos of landscapes	10000			Yes, I want to do a new task for a $2 bonus	Woman	Hello! I've heard you're in the hospital over the holidays. That sounds tough! I know you must be very brave. I hope all your family is able to visit! If they can't, I bet they'd be willing to celebrate when you're out of the hospital. Maybe you can have a holiday all to yourself! I hope you feel better soon.	155.274			2	0			Yes					5	6	reward
5.47E+02	Photos of landscapes	10000			Yes, I want to do a new task for a $2 bonus	Man	Hello. I know that you are in a place you would rather not be in a time of year you'd rather be doing something else, but there are a lot of people cheering on your recovery, and who cant wait to see you recovered and back home. You are young and will have a lot of good times ahead in your life, and you'll remember this health struggle as being an important building of character and strength. I w…	218.88			1	1			Yes					6	6	reward
3.31E+02	Photos of landscapes	10000			Yes, I want to do a new task for a $2 bonus	Woman	Happy Holidays my dear friend. I am sending you some love and holiday cheer to brighten your day. I know it must be hard not be home at this time of year but I want you to know you are not alone. I'm thinking of you and please know so many are here for you wishing you many blessing, cheers and love. Keep your head up and think positive thoughts. Much love to you.	441.15			1	1			Yes					7	7	reward
6.51E+02	Photos of landscapes	10000			Yes, I want to do a new task for a $2 bonus	Man	Hi - I know you are in a tough spot this year, but stay strong. You have to keep fighting. We are all rooting for you. You are a real inspiration and know you can make the best of it. Sometimes life isn't fair, but you have to keep doing your best. Have a great holiday season!	104.612			2	0			Yes					4	4	reward
2.60E+02	Photos of landscapes	10000			Yes, I want to do a new task for a $2 bonus	Woman	Hi There! I'm sorry you are spending your holiday in the hospital and hope this letter will bring you some joy. I will be praying for your quick recovery and hope you feel better soon. This time of year should be joyous and you should do all you can to have fun. May this holiday season bring you happiness and better health.	138.53	2	0					Yes	6	6					control
3.75E+02	Photos of landscapes	10000			Yes, I want to do a new task for a $2 bonus	Man	Hello, I hope that you are having a great holiday! It may not seem like you're in a great situation right now, but things will get better for you. All the difficult things won't last forever. Try to think of good thoughts and enjoy as much as you can of the good things that are around you and inside of you.	137.365			2	0			Yes					4	5	reward
6.12E+02	Photos of landscapes	10000			Yes, I want to do a new task for a $2 bonus	Woman	Hey there, I hope you are having a great day. Know that I am thinking of you and I am sending well wishes. Don't ever forget how amazing you are. Stay strong. I hope you feel the love I have for you. Wishing you a speedy recovery!	545.94	2	0					Yes	5	5					control
5.34E+02	Photos of landscapes	100	Photos of landscapes	10000	Yes, I want to do a new task for a $2 bonus	Woman	Hi! I am so sorry that you are spending your holiday in the hospital. I really hope that you get well soon. Even though you are in the hospital I want you to know that you are a very special and a very brave individual. I hope that you are able to enjoy this holiday and always remember that God gives his hardest battles to his strongest soldiers! You are amazing. Happy Holidays! With Love,	252.83			2	0			Yes					5	7	reward
2.49E+02	Photos of landscapes	10000			Yes, I want to do a new task for a $2 bonus	Man	You are valuable. Keep fighting every day and stay strong during these times. Keep smiling, and no matter how dark things get, always fly towards the sun.	179.912	2	0					No	2	2					control
3.65E+02	Photos of landscapes	10000			Yes, I want to do a new task for a $2 bonus	Man	No matter how things look right now, remember that the future will be brighter. There's people who want to see you get better. Every life is important, including yours. Whenever you're feeling down, just remember you've had an impact on every single person you've encountered this far in your life. Missing one holiday isn't fun, but there are many more waiting in the future.	157.258					2	0	Yes			3	5			active_control
6.00E+01	Photos of landscapes	10000			Yes, I want to do a new task for a $2 bonus	Woman	Hi friend, I hope you are feeling the holiday spirit and spending time with your loved ones. Hopefully, you will have a good day today!	45.716			2	0			Yes					1	1	reward
4.19E+02	Photos of landscapes	100	Photos of landscapes	10000	Yes, I want to do a new task for a $2 bonus	Man	Greetings my friend, I know it is difficult to spend the holidays in the hospital, but I want you to know that you are an amazing, strong, resilient, and wonderful person. You are loved by so many people, and you will be stronger than ever when you are back to your normal life. Try to stay positive and healthy, and enjoy these trying times. If you need anything, we are here for you. With Love, Yo…	168.678					1	1	Yes			7	7			active_control
2.80E+02	Photos of landscapes	10000			Yes, I want to do a new task for a $2 bonus	Man	Merry Christmas from a stranger in Pennsylvania! Just wanted to drop a note to let you know that we're all thinking of you. Just because you're not at home doesn't mean we can't all share some holiday cheer!	49.721					2	0	Yes			4	1			active_control
1.13E+02	Photos of landscapes	100	Photos of landscapes	10000	Yes, I want to do a new task for a $2 bonus	Man	Hi! I hope you are doing well. I wanted to write to you to wish you happy holidays. It may be hard to spend time in the hospital during the holidays, but the best part is being around the people you care about. So do not fret if you were not at home, because there is always love from those close to you. I wish you the best, and happy holidays!	167.887					2	0	Yes			4	5			active_control
6.10E+02	Photos of landscapes	10000			Yes, I want to do a new task for a $2 bonus	Man	So sorry that are spending the holidays in the hospital. Please know that my thoughts and prayers are for you during this season. Wishing you a speedy recovery! Best the holidays to you!	152.134	1.5	0.5					Yes	5	4					control
6.30E+01	Photos of landscapes	10000			Yes, I want to do a new task for a $2 bonus	Man	I hope this letter finds you in good health. Hopefully you are recovering very fast. Stay strong and keep your hopes up! May your holidays be filled with sparkles and spirit!	282.337	2	0					Yes	5	5					control
6.00E+02	Photos of landscapes	10000			Yes, I want to do a new task for a $2 bonus	Man	Hello I'm sorry that you're currently unwell and I wish you all the best in getting better. I heard that it's currently the holidays and usually at this time I know that what is most important over everything is spending it with my family so you should do the same! No matter where you are, or what's happening that family will be there for you! You may be sick but you can always have fun! :)	176.61					2	0	Yes			4	6			active_control
8.68E+02	Photos of landscapes	10000			Yes, I want to do a new task for a $2 bonus	Woman	Hi Alex I wanted to write to you at the holidays to wish you the best time you can have. I know it must be tough to be spending it in hospital, away from your family, but I am confident that Santa will find his way to you as well with plenty of presents! I think you're really brave and such a hero - my own kids would really look up to you. Be strong - you can do this!	75.833	0	2					Yes	5	5					control
4.34E+02	Photos of landscapes	10000			Yes, I want to do a new task for a $2 bonus	Man	Hi! You don't know me, but I've heard you're in the hospital for the holidays because you're sick. I know that you're probably sad about that and I just wanted you to know that there are people thinking of you, maybe a lot more people than you ever realized. Don't ever give up hope and don't forget what a brave and strong person you are. Happy holidays and I hope you feel better!	320.524					2	0	Yes			3	4			active_control
4.00E+02	Photos of landscapes	10000			Yes, I want to do a new task for a $2 bonus	Woman	To a very special person: I don't know you, but I want to tell you that I have a feeling you are a very good person and I hope you have the best holiday this year! Sincerely, Me	365.979			2	0			Yes					5	5	reward
7.54E+02	Photos of landscapes	10000			Yes, I want to do a new task for a $2 bonus	Man	Happy holidays! This letter is sealed hugs and loves. No matter where you are today, life is going to be better soon. Always think of the fun things soon to come. Close your eyes and be where you like. Happy Holidays...	351.935			2	0			Yes					7	7	reward
7.76E+02	Photos of landscapes	10000			Yes, I want to do a new task for a $2 bonus	Woman	Happy Holidays to you! I wish I could send you balloons, a teddy bear, or even a car full of clowns, but I hope that you can still smile today knowing that I am thinking of you, wishing you many moments of joy.	91.553	2	0					Yes	6	6					control
5.57E+02	Photos of landscapes	10000			Yes, I want to do a new task for a $2 bonus	Man	Hello young one, I wish you the best in your times of recovery during the holidays. It is a tough battle to overcome, but during this special time, remember that there will always be these special days where you should celebrate as you should a child. Enjoy it and be happy as the best as you can. Having these days can you remind you to keep fighting the good fight against your illness. Fight on a…	139.923					2	0	No			5	4			active_control
2.73E+02	Photos of landscapes	10000			Yes, I want to do a new task for a $2 bonus	Man	Hello, I hope you are in good holiday spirits through this wonderful time of the year! Whatever dreams and wishes you have, I hope they come true for you. Hang in there and everything will get better!	88.889	2	0					Yes	6	5					control
1.90E+02	Photos of landscapes	100	Photos of landscapes	10000	Yes, I want to do a new task for a $2 bonus	Woman	HI there! We don’t know each other but I want to let you know that I am thinking about you during this holiday season! I have a great feeling that next year will bring you amazing things. I will put in a good word with Santa for you. Please keep your head up and enjoy the holiday with your family. Hugs to you!	190.277	2	0					Yes	7	7					control
6.94E+02	Photos of landscapes	100	Photos of landscapes	10000	Yes, I want to do a new task for a $2 bonus	Woman	Thinking of you this holiday. Even in the darkest moments know that others are thinking of you and wishing the best possible outcome.	181.521	2	0					No	6	6					control
7.88E+02	Photos of landscapes	10000			Yes, I want to do a new task for a $2 bonus	Man	Hello, Happy Holidays, I hope this letter meets you in a positive spirit. I am writing to let you know that you are amazing! I want you to know that everything is going to be okay and you are going to make it through this! Santa is going to be coming soon and bringing you awesome gifts! Thanks,	337.695					2	0	Yes			7	7			active_control
4.67E+02	Photos of landscapes	100	Photos of landscapes	10000	Yes, I want to do a new task for a $2 bonus	Man	Happy Holidays! Hope you are having a good time right now. Stay strong and continue to fight, there are a lot of people cheering you on.	65.286			2	0			Yes					6	7	reward
8.28E+02	Photos of landscapes	10000			Yes, I want to do a new task for a $2 bonus	Man	Hey there! Don't forget to practice your smile today! (:	1805.437	0.2	1.8					Yes	5	3					control
5.80E+01	Photos of landscapes	10000			Yes, I want to do a new task for a $2 bonus	Man	Hey there pal! Get well soon and you be home in no time. In the meanwhile remember the good things in life and enjoy you holidays!	59.846					2	0	Yes			3	3			active_control
8.00E+01	Photos of landscapes	10000			Yes, I want to do a new task for a $2 bonus	Man	Though I don't know you, I know times might be a bit tough right now. I just wanted to take a moment to wish you to have the best possible holiday season possible. Holidays often bring out the best in individuals and in society, and I hope a similar thing happens to you. Have a wonderful time this holiday season. Hope you get better soon!	92.906	2	0					Yes	4	4					control
2	Photos of faces	100	Photos of landscapes	100
9.40E+01	Photos of landscapes	10000			Yes, I want to do a new task for a $2 bonus	Woman	Who needs a holiday surprise? Yes, you do :) This letter is just for you to celebrate the holidays. I know that you haven't been feeling great but today everything is going to be really awesome! You're going to be okay and I'm here to help you feel better :) So we will have some special surprises for you soon. In the meantime, I'm thinking of you and I hope that this letter makes you happy!	169.366					2	0	Yes			7	7			active_control
8.07E+02	Photos of landscapes	10000			Yes, I want to do a new task for a $2 bonus	Man	Hi there. As you are reading this, you are probably not feeling your best. I know that it can be tough to be in this situation and I have myself. I remember being in the hospital for 1 month straight after hurting myself on a motorcycle. You have to stay positive and keep fighting because you are strong and deserve to be happy. Tell yourself everyday that you are going to overcome whatever life t…	325.093			2	0			Yes					7	7	reward
4.62E+02	Photos of landscapes	10000			Yes, I want to do a new task for a $2 bonus	Woman	Hello! It is a special time of year and please know there are so many who love you and wish you the best. I hope you get lots of presents and treats and everything you want.	71.853	2	0					Yes	4	6					control
5.37E+02	Photos of faces	10000	Photos of landscapes	10000	Yes, I want to do a new task for a $2 bonus	Man	Hello friend I hope you have a great day today and never forget that you are amazing. May this letter give you the joy you need to be strong! Happy holidays and remember to always smile.	473.514					1	1	Yes			7	7			active_control
1.54E+02	Photos of landscapes	10000			Yes, I want to do a new task for a $2 bonus	Man	Hi friend! My name is Harry. I would like to wish you the happiest holidays possible. I am sorry to hear that you are sick at the moment. Remember everything will be OK in the end. If it's not OK, it's not the end. Hope you keep your spirits up and have a wonderful time with your loved ones. Remember, a positive attitude is key. Take care.	201.875			2	0			Yes					4	5	reward
2.68E+02	Photos of landscapes	10000			Yes, I want to do a new task for a $2 bonus	Man	Hello, I am writing to you because I think you are a very special person. Few people will ever understand the strength that you have to keep fighting. You are stronger than you think, and I am proud to tell you that. During these holidays, you should smile and be proud of yourself. You are a one of a kind person. Be happy no matter what. Happiness and cheer from you will brighten your days and th…	187.179					1	1	Yes			7	6			active_control
5.90E+02	Photos of landscapes	10000			Yes, I want to do a new task for a $2 bonus	Woman	I'm sorry you are going through this tough time. I just want you to know that I'll be thinking of you often and sending good vibes. You're so strong and you have a great team of people working hard for you.	346.292	2	0					No	4	4					control
2.43E+02	Photos of landscapes	10000			Yes, I want to do a new task for a $2 bonus	Man	Hello! Hope your holidays are merry and bright! I’m sure Santa will visit you soon and bring you whatever you want. You deserve it and I’m sure you’ve been good all year!	38.778	2	0					Yes	3	3					control
3.90E+01	Photos of landscapes	100	Photos of landscapes	10000	Yes, I want to do a new task for a $2 bonus	Woman	sorry I don't want to do this	22.569	0	2					No	1	1					control
7.92E+02	Photos of landscapes	100	Photos of landscapes	10000	Yes, I want to do a new task for a $2 bonus	Man	Hello! I'm so happy you received my letter. That means you know that people are thinking about you and want you to have an amazing holiday season. Try to carry the message on by sharing a smile with someone you care about soon. Happy holidays!	200.845	2	0					No	4	6					control
6.91E+02	Photos of landscapes	100	Photos of landscapes	10000	Yes, I want to do a new task for a $2 bonus	Woman	Hello! This is a friendly reminder that you are not alone. Things may seem scary but you are braver and stronger than you know. You have people in your life that love you to pieces and will take care of you. You can handle what's ahead, I know it! With best wishes for your health...from a friend.	283.183			1	1			Yes					3	6	reward
7.08E+02	Photos of landscapes	10000			Yes, I want to do a new task for a $2 bonus	Woman	Hey kiddo! I hope you are having a jolly holiday filled with lots of laughter and love. I am spending my holiday season by spending time with my 3 dogs. They are wishing you a very happy holiday filled with lots of tennis balls, chew toys, and cheese! What?! Those aren't at the top of your wishlist this holiday season?! How about a nice head rub and a long nap? Those are two of my pups' favorite …	327.574					2	0	Yes			1	7			active_control
4.39E+02	Photos of landscapes	100	Photos of landscapes	10000	Yes, I want to do a new task for a $2 bonus	Man	Hello there! Happy Holidays! I hope you are doing well. While you are in the hospital, it can feel scary and sometimes lonely. I hope you know that there are many people out in the world that are thinking of you during this time! It is important to be positive throughout your time in the hospital to be the best that you can be!	88.759			1	1			Yes					6	5	reward
1.20E+02	Photos of landscapes	10000			Yes, I want to do a new task for a $2 bonus	Man	Hey, you don't know me, but i know that you are awesome. and i see you smiling right now	41.239					2	0	Yes			4	5			active_control
7.00E+02	Photos of landscapes	10000			Yes, I want to do a new task for a $2 bonus	Woman	Dear little friend, One of the best things about Christmas is how much joy and happiness is all around. But you know what's hard? When you don't feel as happy and joyful as everyone else. That reminds me of a story I once heard about a little boy named Max. He lived in a little shack with his mother and little brother down by the train tracks, close enough that his bed would rattle all night long…	1125.447					2	0	Yes			4	7			active_control
8.77E+02	Photos of landscapes	10000			Yes, I want to do a new task for a $2 bonus	Man	Dear little one, I'm wishing you all the best for you during the holidays. We don't know each other, but I know that you are loved very much by me, your family, your friends, and all of the other people at the hospital. I hope you enjoy your holidays and that all of your wishes come true! Sincerely, Ryan from Kansas City, Missouri	909.342			2	0			Yes					6	6	reward
1.40E+02	Photos of landscapes	10000			Yes, I want to do a new task for a $2 bonus	Man	Happy Holidays! This is the season of hope and joy. This note is to let you know that people are thinking of you, and are hoping for you to get better very soon. Wishing you to be happy and healthy!	123.186					2	0	Yes			6	6			active_control
5.15E+02	Photos of landscapes	10000			Yes, I want to do a new task for a $2 bonus	Woman	Hello! I hope you are feeling better today. I know it's no fun to spend the holidays in the hospital. If you like to read and/or be read to, I can recommend some books you might like. One is called A Little Princess, and it's about a girl who falls on hard times but always keeps her spirits up. Another is called A Child's Garden of Verses, and it's by a writer who knows how it feels to not be abl…	664.772					2	0	Yes			7	7			active_control
4.44E+02	Photos of landscapes	10000			Yes, I want to do a new task for a $2 bonus	Man	Happy Holidays! I hope you have a fun time with cool games and friends. This is a time to not have to worry about homework and grades, just enjoying some new toys!	284.732					2	0	Yes			6	7			active_control
4.10E+02	Photos of landscapes	10000			Yes, I want to do a new task for a $2 bonus	Man	Happy Holidays! I love this time of season because everyone is cheery and it is a joyful time of year, celebrating what we have and who we are grateful for. I hope that you know there are people out there for you, including your friends and family. Hoping for the best and that you get well soon!	97.28	2	0					No	6	3					control
4.74E+02	Photos of landscapes	100	Photos of landscapes	100
3.86E+02	Photos of landscapes	10000			Yes, I want to do a new task for a $2 bonus	Man	Hang in there! You are not alone - sending you happy thoughts and well wishes this holiday season! :)	26.565	2	0					Yes	2	7					control
4.50E+01	Photos of landscapes	10000			Yes, I want to do a new task for a $2 bonus	Man	I hope you're doing your best this holiday! I know life can be tough sometimes, but just know you are 100% capable of getting through it! Just take your time and do what you can. It's ok to take it slow, just know that in the end you've got this!	126.226			2	0			Yes					3	3	reward
3.80E+01	Photos of landscapes	10000			Yes, I want to do a new task for a $2 bonus	Man	Hello. You may not know me but I'm rooting for you. It's the holiday season and I know that Santa knows that you've been very good this year. He'll get you a really nice gift and try to make you feel better. So have hope, things will get better.	49.25	2	0					Yes	5	5					control
6.68E+02	Photos of landscapes	10000			Yes, I want to do a new task for a $2 bonus	Woman	Hello there! Someone told me you've been spending some time in a hospital. I hope that doesn't get you too down this holiday season! Santa pays some extra special attention to kids like you, and he knows what you've been going through! Holidays on the inside of the hospital can be just as special as ones at home - all you need is a little magic, and to believe! I hope you feel better soon, and ke…	348.352	2	0					Yes	7	7					control
1.90E+01	Photos of landscapes	10000			Yes, I want to do a new task for a $2 bonus	Man	Dear [Name], Happy holidays! I'm wishing you many blessings and much cheer this holiday season. Winter is a lovely time of giving. I hope that you get every wish you have, and that you feel as strong as you can this holiday season. Again, happy holidays! Warmly,	112.936					2	0	Yes			7	7			active_control
2.00E+01	Photos of landscapes	10000			Yes, I want to do a new task for a $2 bonus	Man	Sending you lots of love and cheer during this time! Keep your head up :)	21.612			2	0			Yes					7	7	reward
3.05E+02	Photos of landscapes	10000			Yes, I want to do a new task for a $2 bonus	Woman	Hey there, I just wanted to write you and wish you a very Happy Holiday season. I know you have to spend it in the hospital and not at home, but I do hope you find some joy during this happy season. I also wanted you to know that although we are strangers there are people out here, like myself that are thinking of you and wishing you a speedy recovery and a very Happy Holiday :) Your Friend, Linda	125.882					2	0	Yes			7	7			active_control
8.00E+00	Photos of faces	100	Photos of landscapes	100
6.40E+02	Photos of landscapes	10000			Yes, I want to do a new task for a $2 bonus	Man	Hello friend. I know these times are tough but you are strong. We have a lot of people that care about you. You just hang in there and stay positive. Things will get better.	386.418			2	0			Yes					7	6	reward
2.23E+02	Photos of landscapes	10000			Yes, I want to do a new task for a $2 bonus	Woman	Hello! This is a note to say hi. I understand you are in the hospital over the holidays and while I am sorry to hear that I sure hope you are getting better every single day. Please know that you are being thought of and we will keep you in our prayers.	100.676	2	0					Yes	5	6					control
2.37E+02	Photos of landscapes	10000			Yes, I want to do a new task for a $2 bonus	Another identity not listed	Happy holidays! Being in the hospital isn't so fun, but just think of all the fun yo u'll have when you're out!	68.862	2	0					No	3	3					control
7.62E+02	Photos of landscapes	10000			Yes, I want to do a new task for a $2 bonus	Woman	Hey Kiddo! Hope you're doing all right! I'm thinking about you and all the other kids and sending you good thoughts and well wishes to get better soon. What are you most looking forward to this season? If it's spending more time with your loved ones like my wish, I guarantee it'll come true. Even if your family can't be there, know that the nurses and doctors love you and are doing everything the…	744.233	2	0					Yes	7	6					control
3.22E+02	Photos of landscapes	10000			Yes, I want to do a new task for a $2 bonus	Man	Hello and Happy Holidays!! I hope that you feel better really soon and am sorry you have to spend time in the hospital! Just know that there's lots of people out there (myself included) rooting for you and looking forward to the day when you inevitably recover!! Have a big bowl of candy on me and remember that there will come a day when you'll be well!! Best wishes!!! AJ	192.441					1.5	0.5	Yes			5	7			active_control
7.12E+02	Photos of landscapes	10000			Yes, I want to do a new task for a $2 bonus	Woman	Happy Holidays and Greetings! I'm sorry to hear you are stuck in the hospital but I hope you are still able to have a happy, hopeful, and cheerful holiday season. I have 3 dogs and they all wish you happy holidays. Do you like dogs? Do you like special foods at the holidays? I like to make special cookies this time of year. I also like to make decorations for my house with paper and glue. I hope …	264.934					2	0	Yes			7	6			active_control
3.83E+02	Photos of landscapes	10000			Yes, I want to do a new task for a $2 bonus	Woman	Hi- I understand you are not feeling that great and are in the hospital. That is a bummer and I hope you feel better very soon! I have 2 dogs, a small french bulldog and a big terrier who I dress up like Santa during the holidays! I take their picture and use it as a holiday card I send to my friends. You could make some colorful holiday cards while you are in the hospital and have your parents g…	514.052					0	2	Yes			7	7			active_control
3.14E+02	Photos of landscapes	10000			Yes, I want to do a new task for a $2 bonus	Man	Hello! I hope that this holiday is filled with great memories. I'm sure it must be hard to not be at home right now, but I just wanted to let you know that there are people out there who care about you, and wish you all the best. All the best!	101.558			2	0			Yes					3	4	reward
6.70E+02	Photos of landscapes	10000			Yes, I want to do a new task for a $2 bonus	Man	Christmas is coming! This is going to be the best one ever. I talked with Santa a couple of days ago. He said he is working extra hard so you can have a fantastic Christmas. Keep smiling, because the big surprise day is coming soon.	289.378					2	0	Yes			7	7			active_control
4.66E+02	Photos of landscapes	100	Photos of landscapes	10000	Yes, I want to do a new task for a $2 bonus	Man	Happy holidays. I know it's not fun spending time in the hospital, but things will get better. Cheer up! You have your whole life ahead of you this just a minor set back. Many people care about you doing well family, friends, and even strangers like me! Get well soon!	281.033					2	0	Yes			4	7			active_control
4.05E+02	Photos of landscapes	10000			Yes, I want to do a new task for a $2 bonus	Woman	Hi there! I'm sorry to hear that you are sick this Christmas. I hope that you are still able to have many happy moments with your family and friends and know how much they love you. I hope that next Christmas finds you in better health. God bless and take care.	69.752			2	0			Yes					3	5	reward
4.86E+02	Photos of landscapes	100	Photos of landscapes	10000	Yes, I want to do a new task for a $2 bonus	Man	Hello and happy holidays! I hope you are doing well and have gotten plenty of presents. Don't worry about your situation, everything will get better soon. It may be painful now, but down the line it'll be like all this never happened. Have a happy holidays!	89.519			2	0			Yes					5	6	reward
7.46E+02	Photos of landscapes	100	Photos of landscapes	10000	Yes, I want to do a new task for a $2 bonus	Woman	Hi, I hope you are feeling well and getting better every day. My name is Sydney and I live in the USA and work as a nurse. I have an orange (stray) cat that I named "Little Kitty". He comes to my house everyday and I feed and play with him. I also have one son(he's 30 years old!). When he was a little boy, he was very sick and had to stay in the hospital, too. It was not fun, but he got well and …	710.302	2	0					Yes	6	7					control
7.42E+02	Photos of landscapes	100	Photos of landscapes	10000	Yes, I want to do a new task for a $2 bonus	Man	I know you are not feeling well at all, so I send you kisses and hugs so that you can get better soon and you can live again this Christmas with your loved ones.	300.303					2	0	Yes			6	7			active_control
3.25E+02	Photos of landscapes	10000			Yes, I want to do a new task for a $2 bonus	Woman	Seasons Greetings! While this holiday season might not be normal, I hope you are able to enjoy some of the festivities. A holiday movie marathon would be great fun. My favorite Christmas movie is A Christmas Story. I hope you are able to watch your favorite soon!	216.411	2	0					Yes	3	3					control
1.64E+02	Photos of landscapes	10000			Yes, I want to do a new task for a $2 bonus	Man	Just writing to wish you a Merry Christmas in this trying time and to let you know there's a whole world of people out there rooting for you to get better. Keep a bright outlook and think of sunny days for they will return soon. Love, Me.	280.29					2	0	Yes			5	6			active_control
3.85E+02	Photos of landscapes	10000			Yes, I want to do a new task for a $2 bonus	Man	Hello! I hope you are feeling good today and I just want you to know that many of us out here, even if we have never met you, feel very close to you and want you to have a happy holiday!	48.742					2	0	Yes			3	7			active_control
2.62E+02	Photos of landscapes	10000			Yes, I want to do a new task for a $2 bonus	Man	During this time, I know you would rather not be spending time in the hospital. The doctors are doing everything to ensure that you will become healthier and be able to leave the hospital. Your family is always there if you need someone to talk to. There are also other people that are hoping you get better. Spending time in the hospital is not a fun experience, but once you are better, you will b…	253.553			1	1			Yes					7	7	reward
3.11E+02	Photos of landscapes	10000			Yes, I want to do a new task for a $2 bonus	Woman	Hey There! You are awesome and I trust that all of the superhero doctors and nurses around you are taking good care of you. I know that during the holidays it can be a bummer to have to be in the hospital! I hope you have a good day and get to enjoy something fun with whomever that may be on this day. Stay strong and be brave.	521.708					2	0	No			7	7			active_control
8.44E+02	Photos of landscapes	10000			Yes, I want to do a new task for a $2 bonus	Woman	Hi there! I know you're not where you'd like to be right now, preferably in your cozy home with your family and friends celebrating the holidays. But you'll get back there soon! You're fearless and strong, stronger than most of us can ever imagine being. Hang in there; I believe in you! xoxo J	1628.324			1	1			Yes					6	7	reward
2.30E+01	Photos of landscapes	10	Photos of landscapes	10
1.07E+02	Photos of landscapes	10000			Yes, I want to do a new task for a $2 bonus	Man	Hey! It can't be fun spending time in the hospital so I hope you know we pray for you and love you! Hang in there and try to eat as much ice cream as possible!	106.391					0.5	1.5	Yes			5	6			active_control
5.24E+02	Photos of landscapes	10000			Yes, I want to do a new task for a $2 bonus	Woman	Hey friend, My name is Emily. I wanted to tell you have a wonderful holiday season! Sending positivity and hugs your way!	129.201			2	0			Yes					4	6	reward
7.52E+02	Photos of faces	100	Photos of landscapes	100
8.06E+02	Photos of landscapes	10000			Yes, I want to do a new task for a $2 bonus	Woman	Happy Holidays! You are brave, you are strong, and you are awesome. This season, remember people like me are out here cheering you on for your bravery and convictions. You are smart, and resilient. This season, I want to share a smile with you. The days get better, and the world is always open to whatever you desire to be. You will get through this, and this too shall pass. You are an amazing ind…	109.599			2	0			Yes					7	7	reward
5.00E+01	Photos of landscapes	10000			Yes, I want to do a new task for a $2 bonus	Man	Happy Holidays! I know things might seem tough right now, but everything will be better in no time!	58.619			2	0			No					3	5	reward
2.00E+02	Photos of landscapes	10000			Yes, I want to do a new task for a $2 bonus	Man	Hello and holiday greetings. I am writing this to send my positive thoughts and holiday wishes for you and your family. I know this time of year can be difficult as well as joyous and I really hope the latter for you. My very best wishes and hope for you, happy holidays.	234.479	2	0					Yes	7	7					control
1.57E+02	Photos of landscapes	10000			Yes, I want to do a new task for a $2 bonus	Man	Hi there! My name is Joseph. You don't know me, but I heard that you are in the hospital, so I wanted to send you a nice letter! I wanted to make sure you know that however you're feeling right now, there are lots of good good doctors and nurses working to make you better! I can also guarantee that your family and friends love you a lot, and can't wait for you to get better. We're all rooting for…	252.542					1	1	Yes			4	3			active_control
5.28E+02	Photos of landscapes	10000			Yes, I want to do a new task for a $2 bonus	Woman	Hello! My name is Kelsey Ciagala and I am currently in Omaha, Nebraska. I hope the holidays are treating you well and I hope you get all of the presentation and sweets you could possibly want! I am writing you to let you know that I, and many others, are thinking about you and are wishing you the best.	268.709			0.5	1.5			No					5	5	reward
8.09E+02	Photos of landscapes	10000			Yes, I want to do a new task for a $2 bonus	Woman	Hi there! Happy holidays! I hope you enjoy this day as best as you can. Keep your head up and enjoy the company of those around you!	162.747					2	0	Yes			1	1			active_control
6.75E+02	Short stories	10000	Photos of landscapes	10000	Yes, I want to do a new task for a $2 bonus	Woman	Hello, I am so sorry that you are sick at this time. To cheer you up you can look at videos just for kids at JW. org. These will make you laugh and will help you learn how to treat others. One day no one will say I am sick. Have a great day.	130.945	2	0					Yes	7	1					control
3.63E+02	Photos of landscapes	10000			Yes, I want to do a new task for a $2 bonus	Man	Happy Holidays Cow Boy & Cow Girl, You are a special one and this is your time. You deserve all the toys and candies for being strong and courageous. You are our superheroes and we love you. Enjoy your Holidays!	334.82			2	0			Yes					6	7	reward
5.66E+02	Photos of faces	10000	Photos of landscapes	10000	Yes, I want to do a new task for a $2 bonus	Woman	N/A	147.534	0	2					No	1	1					control
5.51E+02	Photos of landscapes	10000			Yes, I want to do a new task for a $2 bonus	Man	This is just a note to wish you happy holidays and a speedy recovery and to let you know we're thinking of you. We hope you get to go home soon. I hope this letter brightens your day. With love, L.H.	435.22	2	0					Yes	7	7					control
3.20E+02	Photos of landscapes	10000			Yes, I want to do a new task for a $2 bonus	Woman	Hello and Happy Holidays! You are strong and I hope you have a wonderful holiday season!	41.109			2	0			Yes					6	6	reward
2.10E+02	Photos of landscapes	10000			Yes, I want to do a new task for a $2 bonus	Woman	HEY KID, EVERYTHING IS GOING TO BE ALL RIGHT. SOONER THAN YOU'LL EVER THINK YOU WILL BE OUT OF THIS BED AND WE WILL CELEBRATE WITH A LOT OF CANDY AND CHEER. MUCH LOVE.	76.822					2	0	No			5	6			active_control
2.66E+02	Photos of landscapes	10000			Yes, I want to do a new task for a $2 bonus	Man	Hi there sport. Looks like you've been having a hard time lately, but you've done a great job getting through it so far. Just hang in there a little while longer and then things will start to go back to normal.	133.313					2	0	Yes			6	7			active_control
3.72E+02	Photos of landscapes	100	Photos of landscapes	10000	Yes, I want to do a new task for a $2 bonus	Man	Season Greetings to the little light of the world. Love and joy should be with you always even in times like this. For you are loved by those around you and your are their brightest star.	249.695			2	0			Yes					6	6	reward
8.40E+01	Product reviews and ratings	10000	Photos of faces	10000
8.17E+02	Short stories	10000	Photos of landscapes	10000	Yes, I want to do a new task for a $2 bonus	Woman	It’s the season of tradition, and just because someone is in the hospital doesn’t mean traditions can’t continue.	496.19	2	0					No	5	7					control
3.03E+02	Photos of landscapes	10000			Yes, I want to do a new task for a $2 bonus	Woman	Dear I am writing to wish you a happy holiday. I know that you aren't home, but you are in a place where people care about you getting well. Don't be sad at being there. Before you know it, you will feel better and be at home with your family. God is watching over you, and I will be praying that you keep getting better and are home before you know it.	97.355			0	2			Yes					6	6	reward
4.68E+02	Photos of landscapes	10000			Yes, I want to do a new task for a $2 bonus	Woman	Hey! I hope you’re doing ok. Everything’s going to be ok. You are so loved. You are cared about even by people you’ve never even met like me! I hope you feel better and know a lot of people out there really care about you getting better. Everything’s going to work out you just have to keep going. You are so strong. You can do this. I believe in you. We all do. We wish you only the very best. This…	162.89	2	0					Yes	6	6					control
6.83E+02	Photos of landscapes	10000			Yes, I want to do a new task for a $2 bonus	Woman	Hello you amazing human being, I hope you know that you are special, cool, and unique. I hope you feel better because we need more AWESOME kids like you, HAPPY HOLIDAYS!	189.658			1	1			Yes					7	7	reward
3.40E+02	Photos of landscapes	100	Photos of landscapes	10000	Yes, I want to do a new task for a $2 bonus	Man	Hey there :) I know life can be really hard sometimes but there's always something good just around the corner if you know where to look. The secret is to never stop looking for that light. Whether its a sport or show you like to watch or maybe even your favorite snack--theres always something to look forward to! Like my grandma used to say when I was feeling down..."Dont forget to smile" Happy h…	349.186	2	0					Yes	7	7					control
2.70E+01	Photos of landscapes	10000			Yes, I want to do a new task for a $2 bonus	Woman	Happy Holidays! I hope the seasons are treating you well and you are getting to do things you enjoy!	53.249					2	0	Yes			1	7			active_control
2.12E+02	Product reviews and ratings	10000	Photos of landscapes	10000	Yes, I want to do a new task for a $2 bonus	Woman	I know that being stuck in a hospital can be tough, but I want you to know that the time spent here will ensure you have a lot of more holidays at home. Keep your spirits up, there will be plenty of fun times ahead.	113.725			2	0			Yes					6	6	reward
7.90E+01	Photos of landscapes	10000			Yes, I want to do a new task for a $2 bonus	Woman	Hey Kiddo! You may not know me, and I may not know you, but even so I Love You! I only want the best for you and for you to be happy, and even though things might not be so great and times may be tough, I know that you are strong enough! You are sunshine and will light up the world every day of your life.	138.713	2	0					Yes	6	6					control
2.47E+02	Photos of landscapes	100	Photos of landscapes	10000	Yes, I want to do a new task for a $2 bonus	Woman	Hey There! I hope you're having a good day and you're excited for the holidays! I know it may be hard to be spending the holidays here, I did it too when I was younger. But the best part is all of your friends and family are going to come to you! Not to mention you'll get to see a lot of other cool holidays and spend time with a bunch of other people who may show you a bunch of other cool holiday…	274.983					1.5	0.5	Yes			6	7			active_control
2.98E+02	Photos of landscapes	10000			Yes, I want to do a new task for a $2 bonus	Man	Hello and happy holidays! I hope you are excited for the upcoming holidays just as I am! From my part of the world we usually get lots of snow so I am excited to see the beautiful scenery again. Hopefully you will be able to spend time with friends and family over this holiday season and be happy togther. Once again happy holidays!	240.805					2	0	No			6	4			active_control
5.40E+02	Photos of landscapes	10000			Yes, I want to do a new task for a $2 bonus	Man	Happy holidays! Now is a great time to reflect on all the good things in each of our lives and to be grateful for them.	161.024					2	0	Yes			4	5			active_control
5.85E+02	Photos of landscapes	100	Photos of landscapes	10000	Yes, I want to do a new task for a $2 bonus	Woman	Happy holidays!! I'm wishing you the best and that you get everything you wished for. I hope you're surrounded by your loved ones during this season. You will get through this and just keep on pushing through and trying your best. I'll be here cheering you on!	96.473			2	0			Yes					5	7	reward
1.35E+02	Photos of landscapes	10000			Yes, I want to do a new task for a $2 bonus	Woman	Hello, I just wanted to send holiday greetings and good cheer to you. I hope you are feeling better! Get well soon!	121.738	2	0					Yes	4	4					control
4.28E+02	Photos of landscapes	10000			Yes, I want to do a new task for a $2 bonus	Woman	Happy holidays! The frozen North is full of cheer and excited for you to get better. We're sending good wishes and happy thoughts your way to help with your recovery. Keep your head up and focus on reading and playing games to get better, and keep your holiday bright.	86.635			0	2			Yes					7	7	reward
4.82E+02	Photos of landscapes	10000			Yes, I want to do a new task for a $2 bonus	Woman	Happy holidays! May all of your days be filled with family and joy. Remember that "happiness can be found in the darkest of times, if one only remembers to turn on the light." - Albus Dumbledore	96.464					2	0	Yes			7	7			active_control
5.61E+02	Photos of landscapes	10000			Yes, I want to do a new task for a $2 bonus	Woman	I hope you will be out of the hospital really soon! I want you to know that many people like me are thinking about you even though you don't even know us. We really care about you and want you to get well really fast. I'm sure you have really good nurses and doctors taking care of you. Just try your best to do what the doctors and nurses ask you to do. You can do it! I know it's not easy because …	373.406			2	0			Yes					7	7	reward
6.84E+02	Photos of landscapes	10000			Yes, I want to do a new task for a $2 bonus	Woman	Dear sweet child, I know that things are tough for you right now, but I know that you are much stronger than your illness. The best part about the holiday season is seeing, receiving, and giving love - even to those you don't know. So many people come together to do good - even while you are in the hospital - you can too. Be kind to your nurses and doctors - they have hard jobs. Be loving to your…	185.459					2	0	Yes			7	7			active_control
5.60E+02	Photos of landscapes	10000			Yes, I want to do a new task for a $2 bonus	Man	I just wanted to let you know that there are many other people who care about you and are thinking of you. I hope you get well soon and have a wonderful holiday season.	64.738	2	0					Yes	6	7					control
6.31E+02	Photos of landscapes	10000			Yes, I want to do a new task for a $2 bonus	Woman	I hope you have a very merry Christmas and a happy new year. But most importantly, I wish that the rest of your winter is twice as good as the best holiday you ever had. It may not seem like it, with all of the grey and gloomy days, but spring is coming. It's a new year with so many things that could be accomplished. The only true limit is what you want to do. You got this. No matter what.	231.318					2	0	Yes			2	4			active_control
6.20E+02	Photos of landscapes	10000			Yes, I want to do a new task for a $2 bonus	Woman	Hello I am really sorry that you have to spend the holidays in hospital but i hope that you can still find the time to have some fun. Even though things might seem hard right now you should know that there are people that love you and wish you the best, hopefully that will help you get better faster and you will be back to doing what you love to do in no time. Get better soon.	154.241	2	0					Yes	6	7					control
2.51E+02	Photos of landscapes	10000			Yes, I want to do a new task for a $2 bonus	Woman	First of all my beautiful child I would like to say Have a wonderful and Happy Holiday!!! Your are so love and beautiful no matter what. You are strong and will survive whatever you are going through! God has your back no matter what! I am sorry you are going through this! No child should have to but the good lord does many things in our lives that we question! For me I never have questions..I ju…	218.481			1	1			Yes					7	7	reward
4.64E+02	Photos of landscapes	10000			Yes, I want to do a new task for a $2 bonus	Woman	Hello! You are so special and so loved. You are in this world for a reason and the world is lucky to have you.	182.167			0	2			No					4	2	reward
8.62E+02	Photos of landscapes	100	Photos of landscapes	10000	Yes, I want to do a new task for a $2 bonus	Man	Hey there! Happy Holidays! I hope you are doing well and continuing to get even better. Good things are ahead and you have much to look forward to in this wonderful life. Try sharing a smile with someone and be good.	366.354					2	0	Yes			6	6			active_control
6.06E+02	Photos of landscapes	10000			Yes, I want to do a new task for a $2 bonus	Man	Hi there, Right now, I'm sure where you're at is not where you'd like to be. But, I'm also sure that the reason you're there is because you have family that truly care and love for you. Because of your family, while you may not be surrounded in the environment you'd like, you are surrounded by care that is worth more then any gift or place. I can't speak to what you're going through, but I truly …	133.633	2	0					Yes	4	5					control
4.45E+02	Photos of landscapes	10000			Yes, I want to do a new task for a $2 bonus	Woman	Hello there and Happy Holidays to you. It's a bummer to spend the holidays in the hospital so I want you to know I am thinking of you, as are many others. And just because you aren't where you want to be, I hope that doesn't make this season any less magical for you. If I could have one wish it would be for you to be happy and healthy. I bet my wish comes true before the next year!! Take care of …	281.363			1	1			Yes					7	7	reward
5.68E+02	Photos of landscapes	10000			Yes, I want to do a new task for a $2 bonus	Woman	Hey! I heard you were sick this holiday season, and maybe a lit bit bored in the hospital. I wanted you to know that there are people that are thinking of you and are there with in spirit every moment of the way, and that you are not alone. You are an important part of this world and we all are hoping you get better very soon, as we need you to make this world better place. Please don't feel lone…	355.345	1	1					Yes	6	6					control
3.19E+02	Photos of faces	10000	Photos of landscapes	10000	Yes, I want to do a new task for a $2 bonus	Man	I know that you might not think that there is something to be happy about, but there is! You're still alive and you have a family that loves you. People are fighting for you to get better and although it might not be the best time to be sick, know that there will be a lot more time in your life that will not be spent sick, but instead outside of the hospital. Keep your chin up and keep fighting!	68.937	1	1					Yes	4	5					control
3.60E+02	Photos of landscapes	100	Photos of landscapes	100
5.53E+02	Photos of landscapes	10000			Yes, I want to do a new task for a $2 bonus	Man	Hello! I know it must be pretty lame to be stuck sitting in the hospital during the holidays, but I hope you're at least making the best of your time. While it may be pretty boring you should look up and try to find something fun to do to pass the time. Play some games on your or your parent's phone. You could draw or color or play something else. All that should be on your mind is staying happy …	179.064			2	0			Yes					3	6	reward
1.74E+02	Photos of landscapes	10000			Yes, I want to do a new task for a $2 bonus	Woman	Happy holidays to you! I hope you're having a good holiday. Though you might be apart from your friends and family, know that there are people out there who wish you well.	97.758			2	0			Yes					4	4	reward
3.40E+01	Photos of landscapes	10000			Yes, I want to do a new task for a $2 bonus	Woman	Hello! I wish you a warm and happy holiday season this year. You are more resilient than you may think. I hope your had a day that was full of cheer and gifts of many kinds. Take good care of yourself! sincerely, -penpal	134.122			2	0			Yes					6	6	reward
4.27E+02	Photos of landscapes	10000			Yes, I want to do a new task for a $2 bonus	Man	Dear friend: I just found out the difficult situation you are going through and it is for this reason that I write this note. You are a valuable person and you have always been with me throughout my life and for that I am worried about your state of health. I know you just got out of a complicated operation but thank God everything went very well. Remember to be obedient to doctor’s advice and no…	125.127	2	0					Yes	5	5					control
6.72E+02	Photos of landscapes	10000			Yes, I want to do a new task for a $2 bonus	Man	Wow! I'm so glad to be talking to you. You are such a special person. The fact that you are alive is a blessing. Some people will never get the chance to be alive. The fact that you made it here is extraordinary. You have nothing to feel bad for.	168.341	2	0					Yes	5	5					control
2.78E+02	Photos of landscapes	10000			Yes, I want to do a new task for a $2 bonus	Woman	Hello, Wishing you a very happy holiday! I am sorry you have to spend it in the hospital, but please know that there are people that care about you and are thinking of you this holiday season. We are praying for your healing and hope you can leave the hospital soon. Take good care. Love, A friend	81.426	2	0					Yes	6	6					control
3.99E+02	Photos of landscapes	10000			Yes, I want to do a new task for a $2 bonus	Man	Please repeat these words out loud. "I am loved." "I am special." "I matter." You are an amazing wonderful gift to the world. We are celebrating you during these Holidays. We wish you peace, strength and love!	320.712	1.5	0.5					Yes	7	7					control
5.56E+02	Photos of faces	10000	Photos of landscapes	10000	Yes, I want to do a new task for a $2 bonus	Man	Roses are red violets are blue I hope you're feeling better and get out of the hospital to play	65.996			2	0			Yes					7	6	reward
1.79E+02	Photos of landscapes	100	Photos of landscapes	10000	Yes, I want to do a new task for a $2 bonus	Man	Thank you so much for letting us stay in your home while ours was being fumigated. You really came through for us at a time when we weren’t sure what to do. We cannot begin to find the words to say thank you for your hospitality.	271.812			2	0			Yes					5	5	reward
2.82E+02	Photos of landscapes	100	Photos of landscapes	10000	Yes, I want to do a new task for a $2 bonus	Woman	Dear Sweet Child You are so loved and cared about. Please remember things are not always going to be the same, wether you feel bad or sad right now it willchange. Things get better and you will be out of that hospital in no time. I hope you know that many people are praying for you to feel better and that you recover so you can be happy and have fun with your family again and friends. Love and li…	74.58					2	0	Yes			7	7			active_control
2.19E+02	Photos of landscapes	10000			Yes, I want to do a new task for a $2 bonus	Woman	Hi There, Just a note to let you know you're awesome! No one else in the world is exactly like you and that is exactly how it should be. You're super special. Don't ever forget! Hope this note makes you smile this holiday season. Lauren	209.365					2	0	Yes			6	7			active_control
6.16E+02	Photos of landscapes	10000			Yes, I want to do a new task for a $2 bonus	Woman	Hey there sport! I know things are rough right now, but know that you are loved! Santa picked YOU this year to get the very best gifts because he watched and knows how good you were this year! Your parents will always be there for you and supporting you, so hang in there! Never give up!	101.172	2	0					No	1	6					control
1.58E+02	Photos of landscapes	10000			Yes, I want to do a new task for a $2 bonus	Man	Happy holidays! I'm sorry that you're spending this time sick in bed. During these holidays I hope that you're surrounded by happiness and cheer. I hope that you can spend as much time as you can with your family because you'll treasure those memories for your lifetime. Play as much video games as you want, read a book or just watch tv while you stay in bed recovering and in no time you'll get be…	240.016	1	1					Yes	7	7					control
1.05E+02	Photos of landscapes	100	Photos of landscapes	100
7.00E+01	Photos of landscapes	10000			Yes, I want to do a new task for a $2 bonus	Woman	Hi there! You don't know me but I just wanted to let you know that someone out there is thinking about you this holiday season. I know that it might not be the best place to spend your holiday, but the hospital is full of people who want to take care of you and help you get better. Keep your head up and make the most of the situation. I hope you have a good holiday and that you are able to spend …	109.691			2	0			Yes					4	7	reward
3.71E+02	Photos of landscapes	10000			Yes, I want to do a new task for a $2 bonus	Man	Hello. I know that it can be hard to go through what you are going through. The season might seem down because you are in a hospital and not with your friends and loved ones doing the things that you would normally do over the holidays. Do not feel sad. There are people who care about you. Your family and friends, the doctors, and even people you don't know. They all want you to get better. They …	223.138	2	0					Yes	5	5					control
4.93E+02	Photos of landscapes	10000			Yes, I want to do a new task for a $2 bonus	Woman	Happy Holidays! This holiday season I hope you had a chance to ask Santa for some gifts. Even if you can’t meet Santa you can give him a call and let him know what your Christmas Wish is this year. What is your favorite Christmas Movie? I love Rudolph the Red Nose Reindeer and The Grinch, These movies should be on tv this season if you haven’t seen them yet. Cuddle up with your favorite stuffed a…	362.456	2	0					Yes	5	5					control
3.38E+02	Photos of landscapes	10000			Yes, I want to do a new task for a $2 bonus	Another identity not listed	Hi there, Happy holidays! You don't know me, but me and tons of others are hoping you have a good time these holidays :) All the best, Rin	133.937	2	0					Yes	1	1					control
8.19E+02	Photos of landscapes	100	Photos of landscapes	10000	Yes, I want to do a new task for a $2 bonus	Woman	I know you are struggling very much right now, and that there is not much I can do to help you right now. I bet it is very hard for you, but I want you to know that you will soon get out and that you will get better. All of your friends at school miss you, and I'm sure they wish you were there with them right now. You are a fighter, and I want you to know that all of your friends are battling thi…	280.65			1	1			No					7	7	reward
8.08E+02	Photos of landscapes	10000			Yes, I want to do a new task for a $2 bonus	Woman	Hey there, I heard you were in the hospital during this holiday season. While you are at the hospital your family, the doctors, nurses, and all the hosptial staff care about you and want you to feel as good as you can. I do no know if you celebrate Christmas, Hanukkah, Kwanzaa, or any other holiday, but I want to wish you the best holiday that you can have. Please stay strong and know you are awe…	641.657					2	0	Yes			5	5			active_control
4.10E+01	Photos of landscapes	10000			Yes, I want to do a new task for a $2 bonus	Woman	Hello, new friend! I hope this letter gets to you in good spirits. I know that times are understandably hard right now, it might seem like there's not a lot of good going on, things could look bleak, but you're not alone. No matter what, don't give up, okay? Things are gonna get better, I know they will. Now might be a good time to watch your favorite show or play your favorite game, don't you th…	124.764	2	0					Yes	7	7					control
5.59E+02	Photos of landscapes	10000			Yes, I want to do a new task for a $2 bonus	Woman	Happy Holiday, I hope that you are finding magic and joy in the holiday season. We are thinking of you and holding you in our hearts while wishing you a very happy holiday. Wishing you peace and joy, A	96.856			2	0			Yes					6	6	reward
5.90E+01	Photos of landscapes	10000			Yes, I want to do a new task for a $2 bonus	Woman	Hello and happy holidays. I hope your health gets better soon and you are able to go home and spend the rest of the holiday season with your family. I hope you get lots of gifts and your little brother doesn't bother you too much. Get well soon!	65.114			2	0			No					6	7	reward
1.87E+02	Photos of faces	100	Photos of landscapes	100
5.07E+02	Photos of landscapes	100	Photos of landscapes	10000	Yes, I want to do a new task for a $2 bonus	Man	Hi. I'm Yandy . I know you're sick and probably sad that you can't enjoy holiday.But this is not the only holiday in your life that you'll have.Holiday's are enjoyable when you're healthy and with firends and family.Now you're sick but you'll become healthier soon . And a healthy body is the most precious gift you'll ever get.Everyday can be a party if you're healthy.So cheer up cause you'll have…	199.804					1	1	Yes			6	7			active_control
5.40E+01	Photos of landscapes	10000			Yes, I want to do a new task for a $2 bonus	Woman	Happy holidays! Sending love and support to you and your family during this season and always!	42.315			0	2			Yes					7	7	reward
1.84E+02	Photos of landscapes	10000			Yes, I want to do a new task for a $2 bonus	Woman	Hi sweet little darling, I am thinking of you and have asked Santa Claus to be especially good to you this year, since you have been SO good. Santa is a good friend of mine and he has agreed to give you something special. All the reindeers say hi! We love you, and hope you are feeling better very soon! Love to you from all the elves, they are working day and night to make a nice Christmas for you…	226.729	2	0					Yes	6	6					control
5.76E+02	Photos of faces	100	Photos of landscapes	10000	Yes, I want to do a new task for a $2 bonus	Man	Hi there! I understand that you're not feeling very well right now and you're having to spend some time in the hospital. I'm very sorry to hear that but I know that you'll be better soon. I really admire your courage and strength while you're in the hospital. Do your best to get better and always listen to what the kind doctors and nurses tell you. I hope that you will have a wonderful Christmas …	164.701			2	0			Yes					6	6	reward
1.75E+02	Photos of landscapes	10000			Yes, I want to do a new task for a $2 bonus	Woman	Hi, I hope you will feel better soon! Santa will be sure to visit you even if you are stuck in the hospital. The elves hope you're working hard at staying positive and listening to the Doctors!	191.795	2	0					Yes	7	7					control
8.22E+02	Photos of landscapes	10000			Yes, I want to do a new task for a $2 bonus	Man	Hi there! I know we haven't met, but I want to tell you that you deserve good wishes as you're going through a rough time. It's not so fun to have to go to the hospital, but please remember I'm hoping for the best for you. It's OK to feel scared. But hospital staff are going to work hard to take care of you. Hang in there. Even in this tough situation when you're away from your everyday life, I h…	637.598					1.5	0.5	Yes			3	5			active_control
3.70E+02	Photos of landscapes	10000			Yes, I want to do a new task for a $2 bonus	Man	Hello young and brilliant individual, However grim you think the future may be, worry not for you are able to change it. Even if you are struggling now, remember that you are a member of the miracle of a species known as mankind. You can change your future, and strive to be the best you can be. Know that mankind has faced countless disasters over the course of our history, but each time, we survi…	457.984	1.5	0.5					Yes	7	6					control
6.36E+02	Photos of landscapes	10000			Yes, I want to do a new task for a $2 bonus	Man	Hello! I am sorry to hear that you're in the hospital. I hope they are taking good care of you and that you are able to find something positive in this unfortunate situation. As a matter of fact, I bet you will meet some people you'll never forget, and maybe make a new friend or two. You might not be able to make it to the normal holiday celebrations, but I guarantee you will have a special time …	309.571			1	1			Yes					6	6	reward
5.70E+01	Photos of landscapes	100	Photos of landscapes	100
1.03E+02	Photos of landscapes	10000			Yes, I want to do a new task for a $2 bonus	Woman	Happy holidays! I hope you're feeling better today and able to enjoy the holidays. So many people can't wait for you to get better and back home! Have you seen any of the cartoon holiday specials on tv? I know those always help me to get into the holiday spirit and hope they do for you, too. Some of them are so funny! Please keep working on getting well and know that we're all cheering for your r…	141.501	1	1					Yes	7	7					control
7.17E+02	Photos of landscapes	10000			Yes, I want to do a new task for a $2 bonus	Woman	Hi, I’m so sorry that you’re in the hospital right now! I hope you’re still able to do something fun for the holidays, like spend some time with your family or get a special treat.	324.838	2	0					No	4	5					control
7.78E+02	Photos of landscapes	10000			Yes, I want to do a new task for a $2 bonus	Another identity not listed	Hi there! I hear you're in the hospital and I'm sorry you're not feeling well. The holidays are a hard time to get sick. My sister was in the hospital over the holidays last year. She went back a couple of times before she got to come home and that was hard, but she had me and the rest of our family around to support her. I'm sure you've got people around who love and support you too. I know this…	883.824					1.5	0.5	No			4	5			active_control
3.20E+01	Short stories	100	Photos of landscapes	100
6.09E+02	Photos of landscapes	10000			Yes, I want to do a new task for a $2 bonus	Man	Hello, I hope that you are having a wonderful day and are enjoying the holiday. Remember, even when you feel sad, have hope for the future and many good things that will come with it. There are people that love and care about you and also people that have never met you, like me, that wish someday you will get healthy and be able to spend your holidays at home. Sincerely, Gabe	487.631	0	2					Yes	7	7					control
3.53E+02	Photos of landscapes	10000			Yes, I want to do a new task for a $2 bonus	Another identity not listed	Hello, and happy holidays! I'm just a random stranger, but I wanted to let you know that I really hope you have a great holiday. Everything might be hard for you, but I'm sure it'll get better. Keep your head up and look forward to the good things in the future!	274.349			2	0			Yes					7	7	reward
6.78E+02	Photos of faces	10000	Photos of landscapes	10000	Yes, I want to do a new task for a $2 bonus	Woman	Hi! I hope you feeling a little bit better during this season of joy and love and wanted to let you know that my family and I will have you in our thoughts and prayers always! You are a fighter and will win this battle for sure and when you do I want you to play and have fun as much as possible, you deserve it!Hug your loved ones and love everyone around you as much as possible and when you leave…	337.806					2	0	Yes			7	7			active_control
7.97E+02	Photos of landscapes	100	Photos of landscapes	10000	Yes, I want to do a new task for a $2 bonus	Man	Tis the holiday season and I have this special message for you and only you! So listen up. I know that things aren't too fun right now. You miss your friends and family and I bet you'd rather be running around outside or doing whatever else you love. But I promise you this will pass and you will be free to roam and play again! Keep your chin up, kid!	104.949					2	0	Yes			6	6			active_control
4.87E+02	Photos of landscapes	10000			Yes, I want to do a new task for a $2 bonus	Man	Hello there and Happy Holidays! You may not know me but I'm reaching out to send my best wishes to you and your family. Please know that whatever you are going through, you are in my thoughts and you are cared for.	98.885					2	0	Yes			3	3			active_control
1.38E+02	Photos of landscapes	10000			Yes, I want to do a new task for a $2 bonus	Man	Happy Holidays! I know it may seem not so fun now, but you'll be all fixed up and better than ever in no time, I'm rooting for you! The hospital is a lot different from home, isn't it? How do you like the food there? I'll bet you get to watch lots of TV and talk with a lot of nice doctors and nurses. Just know that if you're feeling down, I'm always on your side! -Alex	202.923			2	0			Yes					4	7	reward
7.77E+02	Photos of landscapes	10000			Yes, I want to do a new task for a $2 bonus	Man	I hope that you have a happy holiday and that you get what you want from Santa! I just want you to know that you have people who are supporting you and praying for your good health and wish for you to have a bright future. Stay strong and keep fighting the good fight and always believe in yourself!	124.209					2	0	Yes			7	7			active_control
4.77E+02	Photos of landscapes	10000			Yes, I want to do a new task for a $2 bonus	Man	I hope you have a wonderful holiday season. There is always a bright side to things, you just have to look for it. Even in the darkest times, there will always be a glimmer of hope. Good luck with everything you hope to achieve and know that someone will always be cheering you on!	100.911	2	0					Yes	4	4					control
6.65E+02	Photos of landscapes	10000			Yes, I want to do a new task for a $2 bonus	Woman	Seasons greetings, little one! I wish that Santa gives you a gift of good health and strength so that you can enjoy the holiday season and have a health year ahead….. Merry Christmas!!!	132.107			2	0			Yes					7	7	reward
5.38E+02	Photos of landscapes	10000			Yes, I want to do a new task for a $2 bonus	Woman	Hi, I hope you will have a nice holiday. I know that you might not be feeling well put I pray that you are able to find joy in this holiday by spending time with your family. I know that you will soon be feeling well and going home.	117.622					0	2	Yes			7	7			active_control
8.84E+02	Photos of landscapes	10000			Yes, I want to do a new task for a $2 bonus	Man	Hello little one, I know you're not feeling well this holiday, but I am sure you will get better. I had severe asthma growing up and spent quite a few holidays in the hospital as well. I know it can get boring in your room, but try to remember all the people that love you and all the good people trying to get you to feel better. Happy Holidays to you and your family, and I hope you get better soo…	341.227			0	2			No					7	7	reward
3.59E+02	Product reviews and ratings	100	Photos of landscapes	100
3.50E+02	Photos of faces	10000	Photos of landscapes	10000	Yes, I want to do a new task for a $2 bonus	Man	I wish I was a magician so I could wave a wand to make you healthy again. Make sure to tell santa I said hello and to get you your favorite gift this year.	264.647	2	0					Yes	5	5					control
2.57E+02	Photos of landscapes	100	Photos of landscapes	1000
1.10E+02	Photos of landscapes	100	Photos of landscapes	10000	Yes, I want to do a new task for a $2 bonus	Man	Dear wonderful child, I hope you are doing well this holiday season. I know things may seem tough right now, but don't worry, it will all be fine. Being sick is no fun, but I hope you stay strong. Love, A kind stranger.	155.146			2	0			Yes					5	5	reward
7.40E+02	Photos of landscapes	100	Photos of landscapes	10000	Yes, I want to do a new task for a $2 bonus	Woman	Hello! How are you? Do you know you are strong? I mean really strong. Do you know you can do What you want to do. If you try to do What you can do! Thinking of you and wishing you a speedy recovery.	453.147	2	0					Yes	7	7					control
7.91E+02	Photos of landscapes	10000			Yes, I want to do a new task for a $2 bonus	Woman	Happy Holidays from the middle of America. We here in middle America want to say thank you for all that you do. We're here working hard to make sure the day to day operations go smooth. We see the struggles all over the world and just want people to know we are here when you need us. Moms and Dads can look to us for a heartfelt handshake and nod of approval. Siblings far and wide can rest comfort…	500.855	2	0					Yes	4	7					control
6.26E+02	Photos of landscapes	10000			Yes, I want to do a new task for a $2 bonus	Woman	Hi. I hope your day has been bright and cheery. I hope when you wake up each day you go on to have a day that is filled with excitment and fun times. Just know the people in your life are always behind you and wishing you all the best. You are very important and always will be.	256.586					2	0	Yes			7	7			active_control
3.94E+02	Photos of landscapes	10000			Yes, I want to do a new task for a $2 bonus	Woman	Hello and Happy Holidays, I want to send this letter to wish you a happy holiday season. You are special and have unique talents to share. Please remember that there are a lot of people out there who care about you, even those who you haven't met. Stay positive!	241.252	2	0					Yes	7	7					control
7.47E+02	Photos of landscapes	10000			Yes, I want to do a new task for a $2 bonus	Woman	Hi there! I heard that you were not feeling so good and that you have the spend the holidays in the hospital. I have had to spend the holidays in the hospital a few years ago and it wasn't a whole lot of fun. Please remember it won't always be this way and soon you will be feeling much better and going home. I heard that your presents will be waiting for you when you come home so when you open th…	659.398	2	0					Yes	7	7					control
4.33E+02	Photos of landscapes	10000			Yes, I want to do a new task for a $2 bonus	Man	Greetings! I know you're currently receiving care in the hospital and I wanted to let you know I was thinking of you. I also have family in the hospital so I know how hard it can be. You should know that you're not alone, and that many kids just like you are also in the hospital. Look on the bright side, now you have plenty of time to catch up on games and learn new things online! Being stuck in …	278.341			2	0			Yes					3	1	reward
7.22E+02	Photos of faces	10000	Photos of landscapes	10000	Yes, I want to do a new task for a $2 bonus	Woman	Hey there! During this holiday season, I just wanted you to know that there are people out there who are thinking of YOU! You are a total rock star! I hope you have a fabulous holiday season...never forget how amazing you are! I'll be thinking of you! With love and kindness from Tennessee, D	226.494			2	0			Yes					5	4	reward
1.94E+02	Photos of landscapes	10000			Yes, I want to do a new task for a $2 bonus	Woman	Happy holidays! I want to wish you a wonderful holiday season. I know that you are going through a lot right now, but I hope you take comfort in knowing that there are people all around the world cheering for you. Get well soon and enjoy this magical time of the year when anything is possible.	107.201					2	0	Yes			6	6			active_control
7.16E+02	Photos of landscapes	100	Photos of landscapes	10000	Yes, I want to do a new task for a $2 bonus	Woman	HI ! A little birdie told me that you have to spend a few days here in the hospital and that you won't be able to be home with your mom and Dad for the holidays . It sounds not fun . BUT ! It CAN be fun ! There are lots of very nice doctors and nurses who are going to take good care of you and I'm sure there will be things you can do and see while you are here . AND you will be getting medicine a…	268.959	2	0					Yes	7	7					control
9.10E+01	Photos of landscapes	10000			Yes, I want to do a new task for a $2 bonus	Woman	I hope you're having a good day. Never forget how amazing you are! You're doing the best you can and that is admirable! Keep it up!	170.044			0	2			Yes					7	7	reward
2.86E+02	Photos of landscapes	10000			Yes, I want to do a new task for a $2 bonus	Man	Happy Holidays little one! You are an amazing little person and I hope that when you start feeling better you'll be able to do all the fun things you've been wanting to do. You have to do me a favor though. I want you to wake up each and every day thinking about something super goofy. Something that will make you laugh. I also want you to do the same thing before you go to bed. Laughing is the be…	213.165	1	1					Yes	7	7					control
8.12E+02	Photos of landscapes	10000			Yes, I want to do a new task for a $2 bonus	Woman	Hello, I pray that this letter gets to you. I may not know what you’re going through but I want you to know that Jesus Christ loves you very much. I know this because the Bible says so. In 1 Peter 6:7, God says that we must cast our cares, our burdens, our anxiety upon Him because He cares for us. You know, I get hopeless, I get burdened, sometimes my soul feels crushed but I always go to God and…	833.077	2	0					Yes	4	6					control
8.15E+02	Photos of landscapes	10000			No, I don't want to do a new task	Man
5.78E+02	Product reviews and ratings	10000	Photos of landscapes	10000	Yes, I want to do a new task for a $2 bonus	Woman	Dear little one, The holidays are coming up, and I wish you good cheer and festivities. Keep up the good work. I know you'll be famous one day. Sincerely, A secret supporter	55.736					2	0	Yes			3	4			active_control
4.12E+02	Photos of landscapes	100	Photos of landscapes	10000	Yes, I want to do a new task for a $2 bonus	Woman	Hi there get better soon, so you can enjoy your time back with your friends at school and your neighbor's friends.	235.161			1	1			Yes					7	7	reward
2.99E+02	Photos of landscapes	10000			Yes, I want to do a new task for a $2 bonus	Man	Hey, I hope you stay strong and stay positive this holiday. It's important for you to understand that people care about you and want you to get out of the hospital feeling better. I know you probably feel upset or sad being in the hospital but, I know you're going to be okay. Just try to do everything you can to get better and never give up! Happy holidays and hope everything you want comes your …	179.406	2	0					Yes	7	7					control
5.84E+02	Photos of landscapes	10000			Yes, I want to do a new task for a $2 bonus	Woman	Happy Holidays! I have a funny holiday joke for you - ready? What do the elves learn in school? The Elf-abet! I hope you get to spend the holidays with friends and family and that all of your wishes come true!	212.205	1.5	0.5					Yes	4	6					control
8.70E+02	Photos of landscapes	10000			Yes, I want to do a new task for a $2 bonus	Man	Hello my name is Tylor. I hear you are not feeling too well. But i also hear that you will be getting better soon. I really hope that you do. I pray fo you everyday to feel better.	109.957					2	0	Yes			7	7			active_control
5.32E+02	Photos of landscapes	10000			Yes, I want to do a new task for a $2 bonus	Man	HI, I AM SO SORRY YOU ARE IN THE HOSPITAL BUT I KNOW YOU WILL BE WELL SOON AND FEEL SO GOOD YOU WILL WANT TO RUN A MARATHON AND EAT TONS OF ICE CREAM , I LOVE CHOCOLATE ALMOND ITS MY FAVE! SO PLEASE DO NOT BE SAD YOU WILL BE OUT BEFORE YOU KNOW IT AND BE GOOD AS NEW!	549.691					2	0	Yes			6	7			active_control
7.09E+02	Photos of landscapes	10000			Yes, I want to do a new task for a $2 bonus	Woman	Happy Holidays! I often wished for a white Christmas so I could play in the snow, but living in California that never happened. Many years later I moved to a new state and it looked like I was going to spend my holidays away from my family. Then it happened. My first white Christmas! It snowed 10 inches and then it cleared up into a wonderful day. Best of all my family surprised me later that day…	878.141					2	0	Yes			7	6			active_control
5.22E+02	Photos of landscapes	10000			Yes, I want to do a new task for a $2 bonus	Man	Happy Holidays, Hope this letter finds you full of joy and excitement knowing that you'll get well soon and be back home with warmth, cheer, and people who care about you. Wishing you a warm and happy holiday, Connor P.S. Get well soon!	266.567					2	0	Yes			3	2			active_control
4.73E+02	Photos of landscapes	10000			Yes, I want to do a new task for a $2 bonus	Man	Hi! I just wanted to write you this letter hoping that you have a good holiday season. There are a lot of people who support and care about you, and at this time of year it's more important than ever to let you know that. I'm sending you a big hug, close your eyes and imagine it :)	195.664					0	2	Yes			6	7			active_control
7.38E+02	Product reviews and ratings	10000	Photos of landscapes	10000	Yes, I want to do a new task for a $2 bonus	Woman	Hello and Happy Holidays! My name is Sherry! I live in Florida with my 2 dogs, Shyla and Moo, and they are sending you holiday hugs and kisses too. I'm sure being in the hospital is the last place you want to be right now, but I just want you to know my thoughts and heart is with you now and always! So with that, feel better soon and always know people that you may not know and that may live very…	622.552			0	2			Yes					7	7	reward
7.63E+02	Photos of faces	100	Photos of landscapes	100
6.81E+02	Photos of landscapes	10000			Yes, I want to do a new task for a $2 bonus	Woman	Hello! I would like to send you my good wishes for a speedy recovery! I care about you and I can't wait till you're all better and feeling great again. Loving thoughts and positive healing energy are heading your way. Get well soon!	390.819					2	0	Yes			4	7			active_control
6.14E+02	Photos of landscapes	100	Photos of landscapes	10000	Yes, I want to do a new task for a $2 bonus	Woman	Hey there! Wherever you are I hope you are doing well over this holiday season. If you already wrote your letter to Santa, don't worry you are definitely on the nice list and are going to get the present you want for christmas.	747.887	2	0					Yes	6	6					control
6.60E+01	Photos of landscapes	10000			No, I don't want to do a new task	Man
7.10E+01	Photos of landscapes	10000			Yes, I want to do a new task for a $2 bonus	Woman	Hello and Happy Holidays! I am so sorry you are ill but I am wishing you all the best. I hope the holidays are wonderful for you despite the circumstances.	47.232	2	0					Yes	7	7					control
4.60E+01	Photos of landscapes	10000			Yes, I want to do a new task for a $2 bonus	Woman	Happy holidays! Just wanted to let you know that people are thinking about you! I hope this season brings you good luck and happiness. Have a great day!	113.743			2	0			Yes					5	6	reward
1.20E+01	Photos of landscapes	100	Photos of landscapes	100
8.01E+02	Photos of landscapes	10000			Yes, I want to do a new task for a $2 bonus	Woman	how are you doing today. have you played games with a new friend in the hospital today. I think playing games and drawing would be the most fun thing to do. even meeting a new friend is great. talking to someone new is also fun and laughing together. sometimes they also have dogs that come to the hospital. You can ask the nurses if they have a dog to come by to pet. I hope you have the best day.	273.737					1	1	Yes			7	6			active_control
4.16E+02	Photos of landscapes	10000			Yes, I want to do a new task for a $2 bonus	Man	When I was about your age I had a St. Bernard dog who's name was Zoomba! Zoomba was the sweetest dog in the world but she did not understand that she was so big and heavy. She used to try to curl up on my lap when she weighed almost twice as much as I did! But she was so loving and happy that it was hard to say no to her. I let her climb up and gave her big hugs, which always made her wag that bi…	414.078	2	0					Yes	4	7					control
1.77E+02	Photos of landscapes	10000			Yes, I want to do a new task for a $2 bonus	Man	You are in our thoughts and prayers during the holiday season and every day of the year.. sending you much love!	108.621	2	0					Yes	7	7					control
5.79E+02	Photos of landscapes	10000			Yes, I want to do a new task for a $2 bonus	Man	Happy holidays! We don't always get to be where we want, which is why it's a real bummer that I can't be there hanging out with you. Whoever does get to hang out with the coolest kid in the Milky Way galaxy is super lucky, so make sure to remind them of that!	221.655			1	1			Yes					7	7	reward
6.61E+02	Photos of landscapes	10000			Yes, I want to do a new task for a $2 bonus	Woman	Hi! My name is Dawn. I'm sorry that you're in the hospital during the holiday. Here's a little joke to make you smile. Why do we never tell jokes about pizza? They're too cheesy. Take care and feel better soon.	183.325			2	0			Yes					6	7	reward
5.96E+02	Photos of landscapes	10000			Yes, I want to do a new task for a $2 bonus	Man	Hey there! I know being in the hospital is no fun, but everything will be OK. Lots of people go to the hospital all the time and even though it might seem weird and maybe scary, it's ok because there are really smart people taking care of you. I want you to know that there are a lot of people out there thinking about you and giving you our best wishes this season. You will get past this because t…	288.775			2	0			Yes					6	7	reward
5.20E+02	Photos of landscapes	10000			Yes, I want to do a new task for a $2 bonus	Woman	Have a good holiday,and stay warm and get plenty of rest all kids need a break sometimes	106.339					1	1	Yes			3	7			active_control
2.54E+02	Photos of landscapes	10000			Yes, I want to do a new task for a $2 bonus	Man	Hello! I know things seem bad right now, but I am here to tell you that things will get better! In the darkest times, when we are sick or sad, we can think the worst and that things can't get better. But this isn't true! As long as you keep your hopes and spirits up, you can overcome anything! Think positive thoughts, focus on what makes you happy, and before you know it everything will be back t…	144.028			2	0			Yes					1	3	reward
3.90E+02	Photos of faces	10000	Photos of landscapes	10000	Yes, I want to do a new task for a $2 bonus	Woman	Hello, My name is Misty! How are you doing? I am doing pretty good, myself. I am super excited for summer. I can't wait for summer to get here so that I can go swimming. I also want to go camping..! Do you like camping? What about swimming? For now, it is still a little chilly here. I live in Indiana. It is still cold here. Summer will be here before we know it though! Anyways, I have to get goin…	173.163	2	0					Yes	7	7					control
7.35E+02	Photos of landscapes	10000			Yes, I want to do a new task for a $2 bonus	Woman	Dear Ho! Ho! Ho! Merry Christmas! Happy Holidays! I hope that you are feeling good right now. My kids wanted me to say hello, their names are Mia (age 11)and Jamie-lee (age 12) They are looking forward to the holidays, especially to have a break from school :) You are super strong, just like a super hero. I don't know anyone as strong as you. Always remember that. Keep smiling. And remember that …	716.978					1	1	Yes			7	7			active_control
4.46E+02	Photos of faces	100	Photos of landscapes	100
2.40E+01	Photos of landscapes	1000	Photos of landscapes	100
8.40E+02	Photos of landscapes	1000	Photos of landscapes	10000	Yes, I want to do a new task for a $2 bonus	Woman	Dear one, okay being in the hospital during the holidays can be a drag but this time will pass and you will get better so focus on what you want to do when you get out and your back home. Draw pictures of what you want to do or write it down in a journal or just on any paper you have. Also, I will be saying prayers for you to get better because you have a great adventure ahead of you, this life, …	962.835			1	1			Yes					7	7	reward
1.08E+02	Photos of landscapes	10000			Yes, I want to do a new task for a $2 bonus	Woman	Hello and Happy Holidays! I hope you have a wonderful holiday season. I hope that Santa brings you a great gift and that you get to spend some fun time with your family. I hope the next year is a great one for you and is full of laughter and love. Take care and again, I hope you have a great Christmas!	165.354					2	0	Yes			7	7			active_control
2.13E+02	Photos of landscapes	10000			Yes, I want to do a new task for a $2 bonus	Woman	Hello! My family would like to say Happy Holidays to you and your loved ones! We hope you all make many lovely memories and enjoy each other during this sparkly time of year! We will keep you in our prayers! Best Wishes, The Wink Family	100.982					2	0	Yes			4	7			active_control
5.83E+02	Photos of landscapes	10000			Yes, I want to do a new task for a $2 bonus	Man	Seasons Greetings! Sending you my best wishes for your holiday season! I know the hospital might not be where you want to be right now, but remember there are people who care about you and want you to get better. Keep fighting and be good to others!	175.469	2	0					Yes	3	2					control
3.58E+02	Photos of landscapes	10000			Yes, I want to do a new task for a $2 bonus	Man	What holidays are you referring to? Easter? Something else? Can't say Easter anymore?	92.632					0	2	No			4	5			active_control
7.34E+02	Photos of landscapes	10000			Yes, I want to do a new task for a $2 bonus	Man	Well hello there! How are you doing today? I know you don't know me but I'm writing to you because I love sending letters to people all over the world and I really wanted to write you one! I know being in the hospital isn't that great, but you'll be out of there and back at home with your family and seeing all your friends soon enough! I myself am currently in the hospital too, I feel sad at time…	137.547					2	0	Yes			7	7			active_control
7.70E+01	Photos of landscapes	10000			Yes, I want to do a new task for a $2 bonus	Woman	Hi! I'd like to take this chance to write to you over the holiday to let you know that lots of people are pulling for you and hoping that you recover soon. I've been told that Santa knows where you are and will deliver your gifts on time. I hope you're feeling better and please know that so many people care. Good luck and happy holidays! Denise	152.039	2	0					Yes	6	7					control
1.48E+02	Photos of landscapes	10000			Yes, I want to do a new task for a $2 bonus	Woman	Happy holiday season! I know the hospital isn't the most cheerful place to be during this time, but I hope that all of the nurses, doctors, and volunteers are making today a festive celebration. Wishing you and your family a happy holiday and I hope that you get tons of good presents today!	83.392			2	0			Yes					6	7	reward
3.74E+02	Product reviews and ratings	10000	Photos of landscapes	10000	Yes, I want to do a new task for a $2 bonus	Man	I did not realize I'd have to write a letter to a sick child. I am not good at sentimental messages.	73.839			0	2			No					1	1	reward
1.50E+01	Photos of landscapes	100	Photos of landscapes	100
3.00E+02	Photos of landscapes	100	Photos of landscapes	10000	Yes, I want to do a new task for a $2 bonus	Man	Dear Kid, Hospitals aren't very much fun, but the entire reason you're there is so that you won't have to come back later and will be able to spend much more time doing the things you love - playing with with your friends and spending more time with your family, in the not too distant future. Sometimes you hit hard times, and you just have to bounce back and get better. This will all be a distant…	164.591	1	1					Yes	7	7					control
5.43E+02	Photos of landscapes	10000			Yes, I want to do a new task for a $2 bonus	Man	Hey there! Seasons Greetings!!! Santa and his elves, along with everyone else are hard at work to insure you and your buddies have a great holiday season. I'm sure you quite excited with the arrival of the Christmas tree, eggnog, and mistletoe recently. Hopefully you've been a good kid, and have been rehearsing for singing christmas carols. I send best wishes that you feel good enough to celebrat…	190.622					2	0	Yes			4	6			active_control
1.55E+02	Photos of landscapes	100	Photos of landscapes	10000	Yes, I want to do a new task for a $2 bonus	Man	Being in the hospital is no fun, is it? Just remember that there are people who love you and care about you. I hope you can have a happy holiday even though you're not feeling well.	207.229					0.5	1.5	No			4	6			active_control
5.30E+01	Photos of landscapes	10000			Yes, I want to do a new task for a $2 bonus	Man	Where do I even begin in writing a letter to a child I don't know, let alone a sick child?	84.238					2	0	Yes			4	4			active_control
6.93E+02	Photos of faces	10000	Photos of landscapes	10000	Yes, I want to do a new task for a $2 bonus	Man	Dear Child Merry Christmas! It must be hard being in hospital this time of year. But know that you are loved and thought about. After all, you have an important mission - to be healthy and happy - and this is the right place for achieving that. And when you look out at night and see the stars this Christmas, know that there is a star up there shining just for you, rooting you on to get better. Yo…	1150.251	2	0					Yes	7	7					control
5.71E+02	Photos of landscapes	10000			Yes, I want to do a new task for a $2 bonus	Man	I am going to pass on this.	27.967					0	2	No			4	4			active_control
1.92E+02	Photos of landscapes	10000			Yes, I want to do a new task for a $2 bonus	Man	Dear Child, I know it's not fun to be stuck in bed while it seems everyone else is having fun, but it's not forever! Stay positive and know that you are not alone! I wish you as much joy as everyone else this holiday season, and may you have a speedy recovery!	287.851					1.59	0.41	Yes			5	6			active_control
6.64E+02	Photos of landscapes	10000			Yes, I want to do a new task for a $2 bonus	Woman	Happy Holidays! Sometimes it is tough to be cheerful when things seem bad. It is unfair to be sick, and away from home, but just remember how STRONG you are! The holidays are a special time and YOU are special! Keep the holiday sparkle in your eyes and remember that things will get better. You are loved, you are cared for, you are amazing, and you are so strong. You got this kiddo. Happy Holidays!	365.3	0	2					Yes	5	6					control
8.26E+02	Photos of landscapes	10000			Yes, I want to do a new task for a $2 bonus	Woman	I know you might be feeling a little sad about spending the holidays in the hospital, but here is something someone told me when I felt sad. "This too shall pass." Whenever you feel down, just remember that it will pass. Also, remember how much everyone at the hospital cares for you. All of the people that work there believe in you and know that only someone with your strength could get through e…	1150.069			2	0			Yes					6	7	reward
9.50E+01	Photos of landscapes	10000			Yes, I want to do a new task for a $2 bonus	Man	Happy holidays! I hope you are able to make the most out of this holiday season. Stay strong, and keep being brave! Never forget how amazing YOU are!	159.417	0	2					Yes	7	5					control
8.45E+02	Photos of landscapes	100	Photos of landscapes	10000	Yes, I want to do a new task for a $2 bonus	Woman	Happy holidays! You have so many friends, even just the color blue in the sky. Xo	93.24			2	0			Yes					7	7	reward
6.88E+02	Photos of landscapes	100	Photos of landscapes	10000	Yes, I want to do a new task for a $2 bonus	Woman	Hi there, Happy holidays! My name is Stephanie and as someone who has been hospitalized when I was a little kid, I completely understand how the experience could be a little bit lonely at times. However, know that somewhere out there, a stranger (me), your classmates, and your family are all looking forward to your speedy recovery. This experience will only make us stronger and more resilient. I'…	212.503					2	0	Yes			4	4			active_control
7.50E+01	Photos of landscapes	100	Photos of landscapes	10000	Yes, I want to do a new task for a $2 bonus	Woman	Happy Holidays! Here we are getting ready for the holidays by decorating our house, baking treats, and buying gifts. I love all of these things, especially making candy cane cookies! What are some of your favorite holiday things? Presents? Cookies? I hope that you are able to celebrate with your family and have a wonderful holiday!	91.524					2	0	Yes			5	5			active_control
3.30E+01	Photos of landscapes	10000			Yes, I want to do a new task for a $2 bonus	Woman	Happy Holidays! I hope you are doing well, and that Santa will bring you lots of good presents. I know that it can be hard to not see your friends and be able to play out of the hospital, but your friends and family will always love you and just want you to be better! We are all hoping that you feel better soon and that you read this with a smile on your face.	100.086	2	0					No	5	5					control
1.51E+02	Photos of landscapes	100	Photos of landscapes	10000	Yes, I want to do a new task for a $2 bonus	Man	You are as bright as the stars above you, maybe even a brighter than that. Someone out there knows you are the brightest of the bunch. Maybe it's your family, friends, or even Santa that would know. This holiday season, everyone in your life, even those who are taking good care of you, are giving you the strength and energy to feel a lot better than you were before. May Santa Claus bring everythi…	242.175					1	1	Yes			7	7			active_control
5.26E+02	Photos of landscapes	10000			Yes, I want to do a new task for a $2 bonus	Woman	Dear	12.868					1	1	Yes			7	7			active_control
4.30E+01	Photos of landscapes	100	Photos of landscapes	100
6.92E+02	Photos of landscapes	100	Photos of landscapes	100
8.14E+02	Photos of landscapes	100	Photos of landscapes	10000	Yes, I want to do a new task for a $2 bonus	Woman	Hello! Happy holidays and stay strong! Keep smiling! Hoping you have the merriest holiday season! Best wishes, Grace	214.634	2	0					Yes	5	5					control
6.52E+02	Photos of landscapes	10000			Yes, I want to do a new task for a $2 bonus	Woman	Happy Holidays! I know this may not be the holiday you had imagined, but I wanted you to know that you are loved and supported. I can't wish you happy holidays in person, but know that there's someone out there thinking of you and wishing you the very best. I hope that you can do something you enjoy this holiday season, whether it's watching a favorite movie, playing games, or enjoying visits fro…	195.522					2	0	Yes			7	6			active_control
2.76E+02	Photos of landscapes	10000			Yes, I want to do a new task for a $2 bonus	Man	Hi there. I don't know you and you don't know me, but I do know you're in the hospital. Scary, isn't it? I spent some time in the hospital as a child and I remember what it could be like, especially at night. It's tough, but you're brave to be going through this. Soon enough you should be going home and can put this behind you. Until then, I hope you do alright and hang in there. The hospital was…	182.012	2	0					Yes	4	7					control
6.55E+02	Photos of landscapes	10000			Yes, I want to do a new task for a $2 bonus	Man	Hi I'm sorry to hear you are in the hospital, especially during the holidays. I have been in the hospital too during the holidays and I know what it is like. But you know what? You'll be out soon and you will have a great story to tell everybody for the rest of your life! Things are going to get better. Stay strong, stay upbeat and while you are waiting to get out enjoy all the attention the nurs…	534.21	1	1					Yes	7	7					control
6.40E+01	Photos of landscapes	10000			Yes, I want to do a new task for a $2 bonus	Woman	Hey there, kiddo! I just wanted to let you know that you are absolutely amazing and are an inspiration to me. I hope that you are staying strong and being brave. Take your time in getting well, and be sure to rest whenever you get the chance to. Don't forget to play and have fun too! Wishing you well and hoping for good days ahead!	205.109					2	0	Yes			7	7			active_control
7.03E+02	Photos of landscapes	100	Photos of landscapes	10000	Yes, I want to do a new task for a $2 bonus	Woman	Hello? How is everything with you? I think of you sitting in a backyard with a clear blue sky and a cool breeze. It's going to be hard now, but remember that there are days right in front of you where you experience all the things you want to do. In the sky and the beautiful scenery that I see now, I even draw you smiling brightly. I hope you will be healthy soon!	442.362	2	0					Yes	6	6					control
4.96E+02	Photos of landscapes	10000			Yes, I want to do a new task for a $2 bonus	Man	Hi, My name is Joe and I'm writing you this letter to let you know that there are people out there who are thinking about you and what you are going through. I was in the hospital during the holidays when I was young and it wasn't a lot of fun, so I know it can be tough. Just know that you will get through it and will have so many happy days in the future. Imagine what you want to do when you get…	512.224			2	0			Yes					6	6	reward
8.70E+01	Photos of landscapes	100	Photos of faces	100
2.28E+02	Product reviews and ratings	10000	Photos of landscapes	10000	Yes, I want to do a new task for a $2 bonus	Man	Being in a hospital is never fun, but knowing that others care about you and wish you well always helps... so even though I don't know you, I do consider you a distant relative as all humans are a single family and sometimes distant relatives can bring you as much happiness as close ones. I hope you get better soon and that your close family saves you some good food.	131.246					2	0	No			1	4			active_control
2.40E+02	Photos of landscapes	10000			Yes, I want to do a new task for a $2 bonus	Woman	Hello! I am writing you a quick note to let you know that there are lots of people around the world thinking about you. I have a child who is 12 who suffers from severe asthma, he has spent time in the hospital as well. I know you are probably sad that you cannot be home with your family, but please remember there are lots of people out there who want you to have a wonderful holiday. You are stro…	158.966	2	0					Yes	7	7					control
5.00E+00	Photos of landscapes	100	Photos of landscapes	100
5.14E+02	Photos of faces	10000	Photos of landscapes	10000	Yes, I want to do a new task for a $2 bonus	Man	Hi, I hope all is well. I was writing this just to let you know that I was thinking about you. And to remind you to never forget to smile. Think of your most fun day and enjoy the beautiful memory. Everyone is telling me how cool they think you are, we all do. So keep being cool and enjoy your day!	179.976	2	0					Yes	4	7					control
3.27E+02	Photos of landscapes	10000			Yes, I want to do a new task for a $2 bonus	Woman	Hi friend, Sending you lots of love and comfort from California. I heard you're in the hospital for the holiday season and I wanted to let you know that lots of people care about you and are thinking of you, even strangers like me :) A big hug, Jess	93.035	2	0					Yes	6	6					control
6.08E+02	Photos of landscapes	10000			Yes, I want to do a new task for a $2 bonus	Man	Hello there! I know that right now isn't the best of times but myself and countless others can promise that this period of your life is just a speed bump in your life. You have many great things to do and accomplish! You might go to Mars, become an actor, or become the President. The sky is the limit. If you can believe in yourself, you can do anything. Just stay positive now and you will get thr…	183.984	2	0					Yes	7	7					control
5.81E+02	Photos of landscapes	10000			Yes, I want to do a new task for a $2 bonus	Man	Hey, how is it going? I hope you're doing well. My name is Aaron and I heard that you're an awesome dude. Everyone has been telling me about how brave and awesome you have been lately. I wish I could be a person as smart and kind as you. Have a great holiday, but more importantly, continue being amazing! Sincerely, Aaron	465.466			1.5	0.5			No					6	6	reward
4.24E+02	Photos of landscapes	10000			Yes, I want to do a new task for a $2 bonus	Man	Hi there! Hope you are having a good holiday season! I know being in the hospital at this time can be tough but I believe in you. You are so strong and so special. Get well soon and know that so many people are thinking of you right now. Happy Holidays!	340.864	2	0					Yes	4	6					control
8.75E+02	Photos of landscapes	100	Photos of landscapes	100
3.02E+02	Photos of landscapes	100	Photos of landscapes	10000	Yes, I want to do a new task for a $2 bonus	Man	Hello, Happy Holidays! Being sick is no fun, but soon you'll get better and be able to have lots of fun and play around! And since it's the holiday season, I bet you're really looking forward to some nice presents! Hopefully, you get better soon! Happy Holidays!	171.428			2	0			Yes					2	3	reward
4.11E+02	Photos of landscapes	10000			Yes, I want to do a new task for a $2 bonus	Man	It gets better. I know you’re having a hard time right now, but people are rooting for you! Have faith that you will recover and we will be pulling for you! Life is full of joys just waiting for you. Just remember, it gets better!	63.499	2	0					Yes	7	7					control
7.70E+02	Photos of landscapes	10000			Yes, I want to do a new task for a $2 bonus	Man	Hello! I understand that you are in the hospital and not feeling well. I hope that you're surrounded by hospital staff that genuinely care for you and are helping you through this difficult time. I don't know who you are, but whoever you are, you can know that I wish you the very best of recovery and I can also encourage you to appreciate the magical possibility of being able to stay in bed all d…	196.511	1.25	0.75					Yes	4	5					control
1.65E+02	Photos of faces	100	Photos of landscapes	100
2.01E+02	Photos of landscapes	100	Photos of landscapes	1000
5.11E+02	Photos of landscapes	10000			Yes, I want to do a new task for a $2 bonus	Woman	You are a source of inspiration to me as you face this challenge. Please know that you are loved and never alone. I send warm wishes to you and your family.	203.243			2	0			Yes					6	6	reward
7.68E+02	Photos of landscapes	10000			Yes, I want to do a new task for a $2 bonus	Man	Happy Holidays! Always remember to smile and be yourself!	142.906					2	0	Yes			4	4			active_control
3.30E+02	Photos of landscapes	10000			Yes, I want to do a new task for a $2 bonus	Woman	Hi! I know it’s got to be rough being in the hospital during the holiday season. It’s happened to my daughter before, and what I told her is that once she’s out of the hospital, she gets double the presents from Santa. The most important thing to focus on is getting better and celebrating the holidays there with your family.	85.455	2	0					Yes	5	6					control
7.85E+02	Photos of landscapes	10000			Yes, I want to do a new task for a $2 bonus	Man	There are lots of reasons that the holiday season might bring more death and havoc than usual. For starters, most of us don't want to spend these special days sitting in doctors' offices.	30.786					2	0	Yes			6	7			active_control
7.20E+01	Photos of landscapes	100	Photos of landscapes	100
8.65E+02	Photos of landscapes	100	Photos of landscapes	10000	Yes, I want to do a new task for a $2 bonus	Woman	Hi there! It must be tough to have to spend the holiday season in the hospital, but I hope you are having the best possible time with family and loved ones in your given circumstance. You are such a strong person, much stronger than I was when I was your age! I know at times it can feel unfair and sad, but I know you're doing the best you can to get better, and one day I'm sure you'll be able to …	389.846			2	0			Yes					4	6	reward
8.02E+02	Photos of landscapes	10000			Yes, I want to do a new task for a $2 bonus	Woman	Happy Holiday to a very special person, This is the time of year to set everything aside and bring the smiles and cheer, a loving time for each for all, a time for care, and crowed malls. This is a time to place your best smile, and reach your arms for mile upon mile, a time of red, white, and green, a especially for big ole' jolly white bearded men. This is time to remember to be grateful for al…	670.664			2	0			Yes					7	7	reward
7.60E+01	Photos of faces	100	Photos of landscapes	100
2.10E+01	Photos of landscapes	100	Photos of landscapes	100
1.02E+02	Product reviews and ratings	100	Photos of landscapes	100
1.36E+02	Photos of faces	100	Short stories	10000
3.80E+02	Photos of landscapes	10000			Yes, I want to do a new task for a $2 bonus	Man	Dear child, Don't worry i always be with you my child. Just for a little weak is not a big concern. You will be good son. Just be happy, i am with you.	113.145	2	0					Yes	7	7					control
7.64E+02	Photos of faces	10000	Photos of landscapes	10000	Yes, I want to do a new task for a $2 bonus	Woman	Hello, little friend. I know that you probably asking this question: "Why am I in the hospital when the holidays are coming up?" But let me assure you that you are not alone. Your family, friends, even strangers know that sometimes children and adults too must stay in the hospital to get better. Nurses and doctors all trying hard to do the best for you. So, cheer up and you will be healthy fast. …	448.608					1.75	0.25	Yes			7	7			active_control
8.18E+02	Photos of landscapes	10000			Yes, I want to do a new task for a $2 bonus	Woman	I do not wish to write a letter, however I did not know that this was what the task would be when I was asked if I would like to do a bonus task.	48.04	0	2					No	1	1					control
3.00E+01	Photos of landscapes	10000			Yes, I want to do a new task for a $2 bonus	Another identity not listed	Remember that the world loves you, we all want you to be happy and get healthy soon!	66.761	2	0					Yes	3	3					control
2.20E+01	Photos of faces	10000	Short stories	10000
5.45E+02	Photos of landscapes	10000			Yes, I want to do a new task for a $2 bonus	Woman	I heard you're not feeling well, get well soon. Happy Holidays, Champ!	195.646			2	0			Yes					2	3	reward
6.53E+02	Photos of landscapes	10000			Yes, I want to do a new task for a $2 bonus	Man	Happy holidays from Minnesota, I hope you are having a wonderful holiday season! Be sure to smile ear to ear and if possible spread holiday cheer!	343.234	2	0					No	6	6					control
2.05E+02	Photos of landscapes	100	Photos of landscapes	10000	Yes, I want to do a new task for a $2 bonus	Man	Hello, Your someone people around the globe care about because not only are we all one but you are going through some difficultly more than most but you have the strength of the worlds people rooting you on. You are a clear hero on this journey we are reading the story. You are the hero in your story keep going through every bump in the road just like the hero you are. all the best much love.	204.818	2	0					Yes	6	6					control
3.78E+02	Photos of landscapes	10000			Yes, I want to do a new task for a $2 bonus	Man	Hi Kid, I know that you are stuck in the hospital for the holidays and that is a bummer. Just know that there are people out there wishing you a quick recovery and want you to be out as soon as possible. Be well my friend Cheers	62.606	2	0					Yes	6	5					control
4.06E+02	Photos of landscapes	10000			Yes, I want to do a new task for a $2 bonus	Woman	Hey. Dont be blue. I have had to stay in the hospital during the holidays and the best part is that you can watch tv and some hospitals have games to keep you occupied. Mom and dad can stay of course with you. You will have a lot of nice nurses and doctors who will be checking you out to make sure you are okay. And when you go home you will feel better and enjoy playing with new toys. Get well so…	112.932	0	2					Yes	7	7					control
8.20E+02	Photos of landscapes	10000			Yes, I want to do a new task for a $2 bonus	Woman	Happy Holidays! I know times might be tough, but I want you to know that I'm thinking about you and wishing you the absolute best. I hope this letter can bring you some joy. I'm thinking of you and how strong you are, may your holiday season be merry!	301.44	1.25	0.75					Yes	7	7					control
4.17E+02	Photos of landscapes	10000			Yes, I want to do a new task for a $2 bonus	Man	I hope you are in good spirits this holiday, even though you are spending it in the hospital. I can understand your situation because I too have spent a few holidays in the past in the same situation like you. I wanted to be at home with family during those times, but my treatments were important if I wanted to get better. I hope that your family is with you on those days and keep you in good spi…	579.604					0	2	Yes			5	5			active_control
2.21E+02	Photos of faces	10000	Photos of landscapes	10000	Yes, I want to do a new task for a $2 bonus	Man	Hello! I'm writing to tell you that you are awesome! You're very strong and brave and inspiring to everyone around the world. I'm thinking about you and hoping you and your family a great holiday.	104.003	2	0					No	2	2					control
6.82E+02	Photos of landscapes	10000			Yes, I want to do a new task for a $2 bonus	Woman	Hi there. My name is Melissa. I heard that you are spending the holiday in the hospital and wanted to write to you. First of all, Hello! I live in Tennessee in the US and love playing with kids. I know a bunch of kids who had to be in the hospital and all of them will be joining me to say a prayer for you that you get well and go home soon. They wanted me to tell you that being in the hospital is…	337.39					1	1	Yes			7	7			active_control
2.67E+02	Photos of landscapes	10000			Yes, I want to do a new task for a $2 bonus	Man	Hey Champ! I hope you're doing well and are enjoying the holiday season. Stick it through and you'll be happy when you finally come out. It might seem boring spending time in the hospital but it's amazing what a optimistic mindset can do you for you. There's many things you can do to liven it up in there for yourself like watching tv shows, facetiming your friends, gathering with your family and …	341.455			2	0			Yes					4	7	reward
2.61E+02	Photos of landscapes	10000			Yes, I want to do a new task for a $2 bonus	Man	I hope you have a happy holiday, and get better soon! I know it's no fun being away from home and your friends, but every one is thinking about you all the time still, and you are with them wherever they are, and a smile from you, even if they can't see it, will make them less sad they are not with you.	206.746	2	0					Yes	5	5					control
4.08E+02	Short stories	10000	Photos of landscapes	10000	Yes, I want to do a new task for a $2 bonus	Woman	Happy holidays to you! I hope you have a holiday full of love, warmth, and happiness. Holiday cheer can be found anywhere at any time, so stay positive and hopeful. May this be the merriest season of all to you!	77.653	2	0					Yes	7	7					control
1.66E+02	Photos of landscapes	10000			Yes, I want to do a new task for a $2 bonus	Man	Hi!, this is Devin from California wishing you a happy holidays. I know that you are going to have a great next few weeks because your family's love and support will see you through the holidays.	112.342					0	2	Yes			6	5			active_control
8.56E+02	Photos of landscapes	10000			Yes, I want to do a new task for a $2 bonus	Man	I hope you are doing well this holiday season! Although being in the hospital may be scary and very unfortunate during the holidays, it is all because we care about your health. It may be hard to convey holiday cheer during these troubling times, but I care about you. Many others do too. We want you to be in the best condition possible and I hope this holiday goes well for you! All the best!	197.319	2	0					Yes	7	7					control
3.15E+02	Photos of landscapes	10000			Yes, I want to do a new task for a $2 bonus	Man	Hey!! How great are the holidays! Santa is the best part of winter by far, do you agree? I hope you get to see him! Enjoy Christmas and I look forward to talking with you soon!!	61.176			1.85	0.15			Yes					3	4	reward
4.69E+02	Photos of landscapes	10000			Yes, I want to do a new task for a $2 bonus	Man	Hello; happy holidays I am writing to you to let you know that my thoughts and prayers are with you, even though you are not feeling well right now, know that there are others like myself that care and will do what we can to help you get better as soon as possible. Get well soon and Have a great holidays	343.748	1	1					No	7	7					control
5.49E+02	Photos of landscapes	10000			Yes, I want to do a new task for a $2 bonus	Man	Hello, I understand you are in the hospital during this holiday season. I remember my times in the hospital and it is never fun. During this holiday season I will be thinking of you and hoping that you are feeling much better very soon and back to enjoying all the things you like to enjoy with your family and friends. Others are thinking of you, so please feel better and be ready to go home soon!	186.282	1	1					Yes	7	7					control
3.28E+02	Photos of landscapes	10000			Yes, I want to do a new task for a $2 bonus	Man	Hi there! The holiday cheer knows no boundaries, and the love radiating to you and your family are gifts from around the world. Everyone wishes you love and a hearty, happy spirit during these times! HOLIDAY CHEER FOR YOU!	128.154			0	2			Yes					7	7	reward
1.73E+02	Photos of landscapes	10000			Yes, I want to do a new task for a $2 bonus	Man	Hey there, I know that times can be tough, but it always helps to be focusing on the positives rather than the negatives. I have spent time in a hospital myself for an extended period, and I know it sucks to be there and missing out on other stuff. However, it is important to think about how you may have been able to meet some amazing people in the hospital that you would never have been able to …	200.891			1.75	0.25			Yes					5	6	reward
6.21E+02	Photos of landscapes	100	Photos of landscapes	10000	Yes, I want to do a new task for a $2 bonus	Man	Sorry your in the hospital. I'm sure you'd like to be out and about playing with your friends. I hope that you will be shortly. it's good that you are someplace where you can get help with your problem. You're not alone. Awesome people surround you. I'm kind of old, 83. But I still can remember when I was a child and I broke my ankle write a Christmas time. Spent a few days in the hospital becaus…	228.367			1.5	0.5			Yes					7	7	reward
1.45E+02	Photos of landscapes	100	Photos of landscapes	100
8.48E+02	Photos of landscapes	100	Photos of landscapes	100
1.41E+02	Photos of landscapes	10000			Yes, I want to do a new task for a $2 bonus	Woman	Hello! I hope your holidays are going just as perfect as you want them to go. I hope you get all the fun presents you want and get to spend all the time you want with the people you care about. Happy Holidays, and much love to you.	48.938	2	0					Yes	7	7					control
5.74E+02	Photos of landscapes	10000			Yes, I want to do a new task for a $2 bonus	Woman	Hi! I wish you a very happy holidays! I am thinking of you and cheering for you. With each new day, I hope that you find strength and pieces of happiness!	250.63					2	0	Yes			6	6			active_control
1.99E+02	Photos of landscapes	100	Photos of landscapes	10000	Yes, I want to do a new task for a $2 bonus	Woman	Hello there! I hope that Santa is good to you this year. You deserve the best from the season. We hope you are doing well and will be able to spend the holidays with your family. I hope you get lots of presents and love this season!	73.227					2	0	Yes			6	5			active_control
1.76E+02	Photos of landscapes	10000			Yes, I want to do a new task for a $2 bonus	Woman	Heya! I hope you can have a good holiday while you're away from home, you're a tough cookie and everyone is rooting for you to get better. Think of the good times ahead and what you plan to do when you go home!	109.617					2	0	Yes			5	7			active_control
5.46E+02	Photos of landscapes	10000			Yes, I want to do a new task for a $2 bonus	Woman	Hi! I want to wish you Merry Christmas. I hope everything you ask santa for is waiting for you on Christmas morning. One year when I was about 3 years old, I told my mom to write a letter to Santa instructing him to leave my gifts in the shed. I was afraid of Santa Claus! Isn't that silly? I hope my little story has made you smile😁 Best Wishes, Jc	198.909					2	0	Yes			4	3			active_control
1.98E+02	Photos of landscapes	100	Photos of landscapes	1000
4.54E+02	Photos of landscapes	10000			Yes, I want to do a new task for a $2 bonus	Man	Hello! How are you, today? The snowfall today was so beautfiul. Did you happen to see it? It was the first snowfall of the year! I heard that if you were inside during the first snowfall then Santa lets you have anything you want.	97.221			1	1			Yes					4	6	reward
7.96E+02	Photos of landscapes	10000			Yes, I want to do a new task for a $2 bonus	Woman	Merry Christmas! I'm sure you've been very good this year! And even though you aren't home this year. Santa always can find you no matter where you are. So make sure you go to sleep Christmas eve. Because he'll be bringing you presents to you and all your friends there in the hospital. Love love love <3	353.534			2	0			Yes					7	7	reward
2.44E+02	Photos of landscapes	10000			Yes, I want to do a new task for a $2 bonus	Woman	Happy Holidays! I hope you have a wonderful holiday filled with joy! I am thinking of you and hoping that you have a speedy recovery. Warm wishes, Addy	119.151	2	0					Yes	1	1					control
7.44E+02	Photos of landscapes	100	Photos of landscapes	10000	Yes, I want to do a new task for a $2 bonus	Woman	Dear Child, I know, being in the hospital during the holiday season is hard. If you had the choice you wouldn't be there. I get it. Please know, things will get better. Being in the hospital is only temporary. There is much sunshine and light in the world, and soon you will be able to take advantage of that again. You will live to grow tall and strong, and celebrate decades of happy holidays soon…	584.59			1	1			Yes					5	4	reward
6.13E+02	Photos of landscapes	10000			Yes, I want to do a new task for a $2 bonus	Woman	To whoever gets this message know that you are loved and that you are a special gift given to the world. Nobody was created to be like you, and that is the greatest gift you can possibly give to others. Take this time of resting and recovery to think about how you can bring what you love and are passionate about into the world to help a person, an animal, or the environment in some way. Spreading…	683.479					2	0	Yes			7	7			active_control
1.60E+02	Photos of landscapes	10000			Yes, I want to do a new task for a $2 bonus	Woman	Hi! I hope you have a lot of fun this holiday season, eat some yummy food (holiday sugar cookies are my favorite) and get a lot of cool and fun presents. I know you're one tough, awesome kid. Continue being tough and awesome over the holidays too! :) Happy holidays!!!	232.517	2	0					Yes	7	7					control
2.50E+01	Photos of faces	100	Product reviews and ratings	100
7.69E+02	Product reviews and ratings	10000	Photos of landscapes	10000	Yes, I want to do a new task for a $2 bonus	Woman	A little bird told me that you’re not feeling well and I wanted to send you a note to say that you that we are holding Christmas until you get well! Please hurry because it’s very heavy!	408.8					2	0	Yes			4	4			active_control
5.35E+02	Photos of landscapes	10000			Yes, I want to do a new task for a $2 bonus	Man	Hi! I know you're in a hospital, but don't let that pull down your spirits in the holiday season! I just want to let you know that I am thinking about you and hope you are doing well. Don't feel sad you're in a hospital during the holidays! Rejoice and still have fun! Have a great holiday!	79.086			2	0			Yes					7	7	reward
1.14E+02	Photos of faces	10000	Photos of landscapes	10000	Yes, I want to do a new task for a $2 bonus	Man	As an old man I can tell you we all go through tough times. They get better if we keep a good outlook. Try to remember all the good things you have had so far and look forward to them coming again as they most certainly will.	127.869			1	1			Yes					5	5	reward
3.35E+02	Photos of landscapes	10000			Yes, I want to do a new task for a $2 bonus	Man	Happy Holidays and I hope you are doing well in these tough times! I know what it must feel like to be unwell during the holiday season and I want to let you know that there are people close to you supporting you every step of the way and that there are many things to look forward to in the coming year. Positivity is the best cure!	230.743			2	0			Yes					4	5	reward
1.10E+01	Photos of landscapes	100	Photos of faces	100
1.53E+02	Photos of landscapes	10000			Yes, I want to do a new task for a $2 bonus	Man	Happy Holidays! Please know there are many of us thinking about you and sending you good thoughts during your stay in the hospital. All the best and hope your procedure and recovery goes well! Best Wishes!	198.184					1.25	0.75	Yes			4	5			active_control
6.00E+00	Photos of landscapes	100	Photos of landscapes	100
3.67E+02	Photos of landscapes	10000			Yes, I want to do a new task for a $2 bonus	Man	You are winning your fight! You are here! You WILL smile again! These are simply minor set backs. Soon, you will be out playing with your friends and enjoying nice things with your family!!	100.918	2	0					Yes	6	6					control
2.04E+02	Photos of landscapes	10000			Yes, I want to do a new task for a $2 bonus	Woman	Happy Holidays! It is my biggest hope the you find tremendous joy this holiday season even in the face of challenges. Remember there are always people thinking of you, wishing you the very best, and loving you, even some people you have never met. Have a fun and happy holiday!	452.071	2	0					Yes	5	7					control
3.46E+02	Product reviews and ratings	100	Short stories	100
7.56E+02	Photos of landscapes	10000			Yes, I want to do a new task for a $2 bonus	Man	Hi! Sorry to hear you aren't feeling well this holiday and I wanted to wish you and your family a very Merry Christmas and a Happy New Year! I'm sure your parents will tell Santa where to bring your presents this year and I'm sure he'll bring you an amazing present for being so brave this year. I hope you get well soon and have an amazing holiday! Your Festive Friend, Tom	300.851					0.5	1.5	Yes			7	7			active_control
7.82E+02	Photos of faces	10000	Photos of landscapes	10000	Yes, I want to do a new task for a $2 bonus	Man	daddy shash daddy shash daddy shash daddy shark	806.263	2	0					No	7	7					control
8.50E+01	Photos of landscapes	10000			Yes, I want to do a new task for a $2 bonus	Man	Happy Holidays!!! I hope you have a fantastic time, and get lots of gifts. You are a bright, wonderful kid who deserves only the best. May the holiday cheer warm your heart and soul.	162.917					2	0	Yes			5	6			active_control
2.52E+02	Photos of landscapes	10000			Yes, I want to do a new task for a $2 bonus	Man	Hey, I know that it's hard to be in the hospital, but you got this. Be hopeful and soon enough you will be out and have a meaningful life outside. You have a wonderful future ahead of you so don't give up.	93.315	1.5	0.5					Yes	6	7					control
5.41E+02	Photos of landscapes	100	Photos of landscapes	10000	Yes, I want to do a new task for a $2 bonus	Man	Hey kid, I hope you are making the most of the season and hope you make a full recovery. Try to look through the hardships and see the good you still have and hold on to that. By staying strong, the only way you can go is up.	129.188					2	0	Yes			2	1			active_control
5.80E+02	Photos of landscapes	10000			Yes, I want to do a new task for a $2 bonus	Woman	Happy Holidays! I know it can be tough to be away from home during the holiday season, but I hope this letter shows you that someone in Boston is thinking of you. Get well soon!	101.523					2	0	Yes			3	4			active_control
7.49E+02	Photos of landscapes	100	Photos of landscapes	10000	Yes, I want to do a new task for a $2 bonus	Man	To: a very special person Hey! I hope you are doing well. Even if you feel down, know that it will always get better! I recently got a new puppy, her name is Emma and she is a golden retriever. Shes very cute and loves to run around. I think that they call that the zoomies! Sometimes its a bit icky, because she is still not potty trained. She pooped on my sofa if you can believe it! When you get …	435.19			2	0			Yes					7	7	reward
3.41E+02	Photos of faces	100	Photos of landscapes	100
6.38E+02	Photos of landscapes	100	Photos of landscapes	10000	Yes, I want to do a new task for a $2 bonus	Man	To the incredible kid reading this, children are the future to this world. You are a very, very strong kid. I am proud of you. Whatever you are going through, however you feel, please know that there are people that care about you and love you. Stay strong!	264.529					2	0	Yes			7	6			active_control
6.35E+02	Photos of landscapes	10000			Yes, I want to do a new task for a $2 bonus	Man	Hi! Hope you’re doing well. Wishing you a speedy recovery! I’m sure you’ll be strong and healthy soon and will conquer the world!	241.534					2	0	Yes			6	5			active_control
6.03E+02	Photos of landscapes	10000			Yes, I want to do a new task for a $2 bonus	Man	Happy Holidays! I hope this card finds you cozy, happy, and excited for upcoming holidays! Have a wonderful Holiday Season, and Happy New Year.	130.461			2	0			Yes					7	7	reward
7.55E+02	Photos of landscapes	10000			Yes, I want to do a new task for a $2 bonus	Woman	Merry Christmas! I hope you have a wonderful holiday season! Life can be rough sometimes, seemingly unfair. But rest assured, your family and friends love you and are praying for you everyday. Santa visits hospitals too, so make sure you write your Christmas list! All the elves have been working hard this year to make you the perfect gift, and you are going to love it! Never ever forget how AMAZI…	901.412	2	0					Yes	7	7					control
2.31E+02	Photos of landscapes	100	Photos of landscapes	1000
2.80E+01	Photos of landscapes	100	Photos of landscapes	100
6.45E+02	Photos of landscapes	10000			Yes, I want to do a new task for a $2 bonus	Man	Happy holidays! I know that it's not much fun spending the holidays in the hospital, but don't worry, there are brighter times ahead. Things might seem bad right now, but there is so much happiness waiting for you. The holidays are a great time to remember all the things we are thankful for, like the doctors who will help you get better, the nurses who make sure you have everything you need and y…	198.32			2	0			Yes					7	7	reward
5.48E+02	Photos of landscapes	10000			Yes, I want to do a new task for a $2 bonus	Woman	Hi, I know we don’t know each other but I just wanted to wish you a happy holidays and remind you that even though you may be sick right now that it will get better!! Love and well wishes, Natascha	55.621					2	0	Yes			5	7			active_control
4.83E+02	Photos of landscapes	10000			Yes, I want to do a new task for a $2 bonus	Man	Happy holidays! I know you are probably in the last place you wanted to be at this time of the year, but if there is a bright side it's that somebody cares about you a lot--enough to make sure you're being looked after and cared for by the people most able to make you comfortable and healthy. (I know that might not mean much to you now, so I also hope you're getting lots of visitors and presents,…	540.087			2	0			Yes					5	6	reward
4.22E+02	Photos of landscapes	10000			Yes, I want to do a new task for a $2 bonus	Woman	Dear stranger, I know I do not know you, but I hope that you have the best holidays possible! Think of snow (no matter where you live), and enjoy spending time with your family. I know things may be hard right now, but just know someone is out there rooting for you! Happy holidays! Emily	100.736	2	0					Yes	5	6					control
1.46E+02	Product reviews and ratings	10000	Photos of landscapes	10000	Yes, I want to do a new task for a $2 bonus	Woman	Hello, How are things going? I cannot believe it is almost Christmas, what an exciting time of year! What did you ask Santa for this year? I asked for some chocolate and new slippers. I hope you are feeling better soon, I know hospital is no fun but I am sure you will be home soon.	109.262	2	0					Yes	7	7					control
7.73E+02	Photos of landscapes	10000			Yes, I want to do a new task for a $2 bonus	Man	Cheer up friend, everything will be fine, soon you will get better and you can play with your friends. Never stop smiling even if the situation is bad	131.066			2	0			Yes					6	6	reward
7.58E+02	Photos of landscapes	100	Photos of landscapes	10000	Yes, I want to do a new task for a $2 bonus	Man	Hello little angel, just wanted to say that with your determination to get better and willingness to not give up, you inspire others just like you who are spending today at the hospital, to have the strength to go on. You are like a super hero, so please don't give up and stay strong.	301.777	0	2					Yes	7	7					control
3.45E+02	Photos of landscapes	100	Photos of landscapes	100
8.49E+02	Photos of landscapes	10000			Yes, I want to do a new task for a $2 bonus	Man	hello, buddy, I hope you're having a happy holiday's I just want to send a little cheer your way and wish you the best p.s make sure they give you a nice present with some.... ice cream comes on.... it's the holiday's for crying out loud	1130.827			2	0			Yes					5	5	reward
8.30E+01	Photos of landscapes	100	Photos of landscapes	10000	Yes, I want to do a new task for a $2 bonus	Woman	Hi there! Happy holidays! My favorite part of the holiday season has always been the snow. Playing in the snow was never to my taste, but I did always like to watch as it came down. Have a cup of tea or hot cocoa and watch the world turn white for my couch. It always made me feel warm. I hope you are warm and happy and that the upcoming year is full of joy and happiness. Warm wishes, D	161.006			1	1			No					5	6	reward
1.61E+02	Photos of landscapes	100	Photos of landscapes	10000	Yes, I want to do a new task for a $2 bonus	Man	Happy Holidays! I hope my letter brings you some Holiday cheer. Regardless of where you are, or what you are going through just know there are tons of people rooting for you. Keep your eye on the prize and for any sweet treats. All the best!	168.001	2	0					Yes	5	5					control
7.05E+02	Photos of landscapes	10000			Yes, I want to do a new task for a $2 bonus	Woman	While it is not the ideal place to spend the holidays, remember that the medical staff cares a lot about you and they are doing everything they can to help you feel better so you can spend time with your family. Happy Holidays!	77.678	2	0					Yes	5	5					control
1.16E+02	Photos of landscapes	10000			Yes, I want to do a new task for a $2 bonus	Woman	Never forget how amazing you are. There may be countless times where you're doubting yourself because of others' achievements but you are YOU. Everyone else is taken. You are the light in many people's eyes and you are the reason why people smile every day, don't forget that. Everyone is unique in their own way and you are unique as well.	106.947			2	0			Yes					5	6	reward
8.64E+02	Photos of landscapes	10000			Yes, I want to do a new task for a $2 bonus	Woman	Hi, I'm really sorry that you have to be in the hospital during the holidays. When I was young I also had to be in the hospital during Christmas. The nurses and doctors made all us kids on the floor feel special. We had lots of music and singing. People came to visit, people we didn't even know. Maybe this will happen where you are. There are tons of people thinking about you and wishing you happ…	295.425			1	1			Yes					7	7	reward
3.96E+02	Photos of landscapes	10000			Yes, I want to do a new task for a $2 bonus	Woman	Season's Greetings! This time of year is about spreading love and cheer in one's community, and I hope you are soaking in the season. Enjoy some well-deserved sweets and cozy blankets!	106.499					0	2	Yes			4	6			active_control
3.39E+02	Photos of landscapes	10000			Yes, I want to do a new task for a $2 bonus	Man	Hello! I am writing from Lincoln, Nebraska in the United States of America! I know that life might be tough right now, but you can get through! Sometimes we are given challenges so that we can come out stronger on the other side. I'm sorry that you are going through this. I wish there was more I could do for you. Get well soon! AP	156.584			2	0			Yes					4	7	reward
3.21E+02	Photos of landscapes	10000			Yes, I want to do a new task for a $2 bonus	Woman	Happy holidays! I hope you are staying safe and happy during this holiday season. While it may seem lonely at times, just know that you are incredibly brave and strong for going through what you're experiencing now, and that so many people are rooting for you. May all your wishes come true!	158.916	2	0					Yes	2	3					control
1.88E+02	Photos of landscapes	10000			Yes, I want to do a new task for a $2 bonus	Woman	Merry Christmas! I want you to know that I am thinking of you and hoping you have a very nice Christmas. It's hard being away from home for the holidays, but I'm sure, that with your family visiting and the wonderful people taking care of you, you will have a happy time! With lots of smile! Me	114.035			1	1			No					5	6	reward
8.05E+02	Photos of landscapes	10000			Yes, I want to do a new task for a $2 bonus	Man	Hello, I hope it is alright a little bit, I hope to give you a smile today, I know you want to go on vacation like other children who do not have what you have, that is why you do not have to feel bad, having a little patience and Heart you will get ahead and from that ailment you feel, you are a great child who knows that he has the same opportunities as many, with faith you can get out of this …	230.544					1	1	Yes			5	6			active_control
6.96E+02	Photos of landscapes	100	Photos of landscapes	10000	Yes, I want to do a new task for a $2 bonus	Man	Dear child, It looks like you'll be spending your holiday season in the hospital. However, don't let that get you down! You have family and friends that care about you, and will be by you every step of the way! You have to be really strong to go through all of this, and you'll be out of there in no time!	356.549			2	0			No					7	7	reward
2.09E+02	Photos of faces	10000	Photos of landscapes	100
4.00E+00	Photos of faces	100	Photos of landscapes	100
1.32E+02	Photos of landscapes	10000			Yes, I want to do a new task for a $2 bonus	Man	Happy Holidays!!! I wanted to send you a little holiday cheer! I hope this note finds you smiling. Your smile encourages and brings strength to those around you. Your smile gives you strength as well. Take the smile this letter have you and share the smile with someone nearby. Encourage them to pass it on. Happy Holidays!!!	209	2	0					Yes	5	7					control
5.13E+02	Photos of faces	10000	Photos of landscapes	10000	Yes, I want to do a new task for a $2 bonus	Man	Hello, I hope your holiday is full of fun and cheer. Have you been good this year? I hope so! Things might be tough sometime but good things come to those with a good heart and I just know you have a good heart. You deserve to be warm, happy and I hope this year is the best and the next year is even better than that!	85.525					2	0	Yes			7	7			active_control
2.16E+02	Photos of landscapes	10000			Yes, I want to do a new task for a $2 bonus	Woman	You are doing a great job in the hospital. You are on the road to recovery, and just remember that your family loves you with all their heart! Hoping this letter help you cope during the holiday season.	78.361			2	0			Yes					7	7	reward
8.51E+02	Photos of landscapes	10000			Yes, I want to do a new task for a $2 bonus	Woman	Hello! Happy Holidays! The holidays are special--there's a magical feeling everywhere, and it's the time for celebrations with friends and family. It's a season to express our love and kindness for one other. So I hope you know that there are many people who are thinking of you and hoping that you'll get better! You're so very brave, and all of us wish the best for you. I hope that you get to be …	765.426	2	0					Yes	2	2					control
5.65E+02	Photos of landscapes	10000			Yes, I want to do a new task for a $2 bonus	Woman	Dear child, I wanted to let you know that many people are thinking of you. I know you don't know me, and that I don't know you, but please know that you are not alone! You are loved by many. I know that things can seem scary at times, but look around at all the people who care about you. You have doctors have doctors, nurses, family, friends, and others who all care for and believe in you. You ar…	714.794	0	2					Yes	7	7					control
1.22E+02	Photos of landscapes	100	Photos of landscapes	10000	Yes, I want to do a new task for a $2 bonus	Man	Hey buddy, sorry to hear you are in the hospital. Look for something in life to make you happy like, art film or music. Expand your mind away from where you are.	64.101	2	0					No	2	1					control
3.54E+02	Photos of landscapes	10000			Yes, I want to do a new task for a $2 bonus	Man	Hello there! While I don't know much about you or what you're going through, I can only hope that you're able to enjoy the holidays this year and keep your head up. This is the most magical time of year, and it's best spent with the people who care about you most. The world can sometimes seem unfair or even nasty, but part of what makes us special is our ability to look past hardships and power t…	257.91			2	0			Yes					4	7	reward
2.32E+02	Photos of landscapes	10000			Yes, I want to do a new task for a $2 bonus	Woman	Hello and Happy Holidays! You may not know who I am but I want to say that YOU ARE STRONG. You are important. And I hope that you receive a lot of love and cheer this holiday season. There are people who care about you, remember that. (And I am one of them!) So keep your head held high and remember to stay happy! :)	179.098					1.5	0.5	Yes			7	7			active_control
2.59E+02	Photos of landscapes	100	Photos of landscapes	10000	Yes, I want to do a new task for a $2 bonus	Woman	Wishing you a very happy holiday and hoping you feel better and are getting stronger every day. Know that someone out there is thinking of you with love and admiration and prays that you will be outside in the sunshine very soon playing with your friends. I hope you receive lots of gifts and surprises.	187.004			2	0			Yes					7	7	reward
1.34E+02	Photos of landscapes	10000			Yes, I want to do a new task for a $2 bonus	Man	Dear Person, Is it snowing outside? It's finally Christmas, a time for gifts and cheer. I am hoping wherever you are staying is warm and I'm sure will get some gifts, if not then the least I can do is to tell you. Merry Christmas. Regards, A stranger	276.962					2	0	Yes			7	7			active_control
1.67E+02	Photos of landscapes	10000			Yes, I want to do a new task for a $2 bonus	Man	Hello! I know it's hard being couped up in a hospital during the holidays. But, I'm so proud of you for doing so well! The doctors and nurses have told me you're one of their favorite kids, so great work! In fact, I'm told you'll get a surprise when you do get to leave. There should be some really cool cartoons on TV or some games to play. You're doing such a good job already, so just hang in the…	195.737	2	0					Yes	6	7					control
2.92E+02	Photos of landscapes	10000			Yes, I want to do a new task for a $2 bonus	Man	Hello! While you do not know me, I'm your friend. There are people that are thinking about you and hope and pray that you can get better. Have faith in humanity even though it is hard to sometimes. We are here to support you and have every intention of you getting better.	62.35			1.5	0.5			Yes					7	6	reward
8.20E+01	Photos of landscapes	100	Photos of landscapes	10000	Yes, I want to do a new task for a $2 bonus	Man	Keep your chin up! I know the hospital is not the place you want to be. I know, I've been cooped up in a hospital for months and know what it's like. But just remember, there is light at the end of the tunnel and you will be out and about before you know it!	166.876					2	0	Yes			6	6			active_control
2.33E+02	Photos of landscapes	100	Photos of faces	100
3.12E+02	Photos of landscapes	10000			Yes, I want to do a new task for a $2 bonus	Man	Hey, Happy Holidays! I know things in your life might seem tough right now, but I just wanted to let you know a couple of things. You are strong. You have been through a lot, and you're still powering through things as we speak! This may seem like a big hurdle, but afterwards it will seem like nothing and you will be more grateful because of the experience. You are loved. You want to know how I'm…	398.934			0	2			Yes					7	7	reward
5.87E+02	Photos of landscapes	10000			Yes, I want to do a new task for a $2 bonus	Man	Dear a special friend, You’re a tough kid and I want you to know that there are many people that love you and care about you. We all want to see you recover and be at your best because your talent is limitless. Keep fighting this tough fight, we know you can do it! Best, Leo	207.219					2	0	Yes			6	6			active_control
6.89E+02	Photos of landscapes	10000			Yes, I want to do a new task for a $2 bonus	Man	Happy Holidays! The world wants you to know that no matter where u are that we love you! Love heals all wounds and cures all ailments. So spread this love that we are spreading to you! Love you from, The Entire World	167.601					1	1	Yes			7	7			active_control
4.47E+02	Photos of landscapes	100	Photos of landscapes	10000	Yes, I want to do a new task for a $2 bonus	Man	Merry Christmas and Happy Holidays! I really love this time of year, don't you? My favorite things to do are making Christmas cookies, ice skating in the park, and spending time with my family and friends. I also really love watching Christmas movies and listening to Christmas songs on YouTube. What are some of your favorite holiday activities? I know you will be out of the hospital next year and…	212.096			2	0			Yes					6	6	reward
3.61E+02	Photos of landscapes	10000			Yes, I want to do a new task for a $2 bonus	Man	Make sure you look up to see when Santa gets you your gifts. Have a great day and make sure to get better to play with the new toys at hoem.	37.823	2	0					Yes	7	7					control
1.26E+02	Photos of landscapes	10000			Yes, I want to do a new task for a $2 bonus	Woman	Happy holidays! I wanted to wish you all of the joy, peace, and comfort the season can bring. I also wanted to say how much I admire your strength and resilience! There are countless people in the world who are thinking of you, and holding you close in their thoughts and prayers. I truly hope the magic of the holidays touches your life this year, and for all of time ahead.	153.299			2	0			Yes					5	7	reward
8.50E+02	Photos of faces	100	Photos of landscapes	100
6.43E+02	Photos of landscapes	10000			Yes, I want to do a new task for a $2 bonus	Man	Happy holidays friendo! I know it's tough spending the holiday season in the hospital, but hopefully you'll be out and about with all your friends and loved ones in no time! Hospital stay is a great time to enrich your mind by reading, watching movies/tv shows, and doing all the other things you never had time to do otherwise. Remember: stay optimistic and make the most of it!	237.286	2	0					No	2	3					control
7.33E+02	Photos of landscapes	10000			Yes, I want to do a new task for a $2 bonus	Man	HELLO AS YOU ARE FRIEND THIS LETTER IS FOR YOU TO KNOW QURE YOU ARE NOT ALONE WE WILL ALWAYS TAKE CARE OF YOU AND WE WILL BE WITH YOU IN THE PLACE YOU ARE AND WE HOPE YOU BETTER THANKS HAPPY HOLIDAYS.	154.984	2	0					Yes	5	5					control
2.95E+02	Photos of landscapes	10000			Yes, I want to do a new task for a $2 bonus	Woman	Hi there, I'm writing to you to tell you of one thing that I have learned with time and which has always proven to be true, time after time: It always gets better! Sometime it happens really fast, and sometime it takes longer, but no matter what, it always gets better. And after bad times come good times. Always. It's like one of the basic laws of life. Knowing that has helped me go through rough…	375.169			2	0			Yes					5	5	reward
4.90E+02	Photos of landscapes	10000			Yes, I want to do a new task for a $2 bonus	Man	Hi, how are you friends, I hope you have a quick recovery, try to make a recovery prosper.	210.908					2	0	Yes			6	7			active_control
5.12E+02	Photos of landscapes	10000			Yes, I want to do a new task for a $2 bonus	Woman	Hello! I don't know you in person but I do care about you and am hoping and praying that you get better very quickly. Don't forget to write a letter to Santa Claus and tell him what you want this year! Much love and happy holidays!	144.558	2	0					Yes	3	3					control
7.39E+02	Photos of landscapes	10000			Yes, I want to do a new task for a $2 bonus	Another identity not listed	Hi, and best wishes this holiday season. I know we don't know each other, but there's a big world out there of people who all care about one another, and I wanted to reach out to you today and wish you the best. We're all hoping good things will happen for you, and that you'll get your holiday wishes. I know you're doing great and you deserve nice things.	420.773			2	0			Yes					5	4	reward
6.25E+02	Photos of landscapes	10000			Yes, I want to do a new task for a $2 bonus	Woman	Hi there! I know you're stuck in the hospital because you're sick but, I want you to know that the Doctors and Nurses are doing everything they can to help you get better. You are so strong and loved by everyone around you! You are special because you will have overcome things that most grownups wouldn't be able to. I know you wish you could be at home right now and that has to be really hard to …	508.801	2	0					Yes	5	7					control
1.78E+02	Photos of landscapes	10000			Yes, I want to do a new task for a $2 bonus	Woman	Merry Christmas! Happy Hannukah or Kwanza or whatever it is you celebrate. I know this may not be how you envisioned your holiday but know that you are loved. I am a stranger more than likely across the world or across the country and I love you. You are an amazing kid and I hope you feel better very soon.	233.303			2	0			Yes					7	7	reward
7.99E+02	Photos of landscapes	10000			Yes, I want to do a new task for a $2 bonus	Man	Hello happy day we wish you, today we want to wish you many congratulations as we are going to offer you an unforgettable vacation so that you can raise your spirits and not get depressed.	135.493			1	1			Yes					7	7	reward
8.69E+02	Photos of landscapes	10000			Yes, I want to do a new task for a $2 bonus	Woman	Hello, Happy holidays! It is unfortunate that you are in the hospital for this time, but I know you are in good hands. The people around you really care for you and your well-being. Keep in mind that everything during this season is with good intentions. People are providing others with things that they cannot. Keep this in mind if you can, by offering those around you a smile when you can. You a…	425.983					2	0	Yes			7	7			active_control
6.33E+02	Photos of landscapes	100	Photos of landscapes	10000	Yes, I want to do a new task for a $2 bonus	Woman	Hello! Happy holidays! I’m sorry that you are spending it in the hospital. I wanted you to know that I and so many other people are thinking of you. We’re sending you good thoughts and hoping that you have a quick and healthy recovery. I’m not sure if you like dogs. I have two of them, Caesar and Dixie. They wanted me to pass along their well wishes. They can’t talk. That would be silly if they c…	190.145					0	2	Yes			7	7			active_control
5.52E+02	Photos of landscapes	10000			No, I don't want to do a new task	Man
6.90E+02	Photos of landscapes	10000			Yes, I want to do a new task for a $2 bonus	Man	Hello, I am one of the people who is in favor of you having to get out of this and spend your vacation in the best possible way as every child out of difficulty. I wish you the best in the world and that for the faith you have and the positive mind I always know that you will get ahead, and I know that when you are outside you will remember these letters that I wrote to you.	120.449	1	1					Yes	6	5					control
4.52E+02	Photos of landscapes	10000			No, I don't want to do a new task	Woman
8.10E+02	Photos of landscapes	10000			Yes, I want to do a new task for a $2 bonus	Man	Hey! Happy Holidays, buddy! I hope you are enjoying yourself and remaining strong. Remember to be optimistic and pay attention to the future. Life is full of great things; don't let something prevent you from achieving greatness!	461.326	2	0					Yes	5	6					control
6.99E+02	Photos of landscapes	100	Photos of landscapes	10000	Yes, I want to do a new task for a $2 bonus	Man	Hey buddy! I know it sucks to be in the hospital over the holidays. But there are some advantages. 1) There is almost no possibility a great white shark will eat you while you're in the hospital. 2) number one also applies to bears. 3) nobody tells you to clean your room. 4) fun fact: giraffes love hospitals. 5) it is easier for Santa to find you because a hospital is a big building, but your hou…	1023.107					2	0	Yes			6	7			active_control
2.96E+02	Photos of landscapes	10000			Yes, I want to do a new task for a $2 bonus	Man	Hey friend, I know being in the hospital during the holidays may not be the most exciting for you but I hope you can find holiday cheer in these words. I'm glad that a bright life like yours exists in this world. I hope that this time you take to get well allows you to bring your brightness to many other people all through out the year and for many future holidays to come. Take joy in those who l…	146.06			2	0			Yes					3	4	reward
4.81E+02	Photos of landscapes	100	Photos of landscapes	10000	Yes, I want to do a new task for a $2 bonus	Woman	Hello! I am a 26 year old woman living in New York. It gets quite cold in New York City during the winter and it can get quite snowy. During the winter, I like spending time indoors, where it's warm and cozy. I hope you are enjoying the winter and that you are comfortable inside. Please stay positive! I hope you can enjoy your time with your family and your friends at the hospital. And I hope tha…	152.289			0	2			Yes					7	6	reward
4.70E+01	Photos of landscapes	100	Photos of landscapes	100
8.31E+02	Photos of landscapes	100	Photos of landscapes	10000	Yes, I want to do a new task for a $2 bonus	Man	Hi, I want you to know that though you have to spend the holidays in the hospital and that is pretty sad. There are so many people in the world that love you and believe in your strength. Even in times where you don't feel strong you have so much to look forwards to and keep pushing ahead and fighting for. Keep all of your dreams close to your heart and never be afraid to follow them. I don't kno…	160.738					2	0	Yes			5	7			active_control
8.34E+02	Photos of faces	100	Photos of landscapes	100
6.24E+02	Photos of landscapes	10000			Yes, I want to do a new task for a $2 bonus	Man	Hi heart: I know that you are not having the best time, I know that it is being very difficult and that is why I have decided to write you this letter, which is a declaration of love. Because I love you and that's something you should know. And I hope that knowing that I need you by my side, as you have always been, you will find those forces that you have lost with so much suffering. Because I k…	337.378					2	0	Yes			6	6			active_control
6.69E+02	Product reviews and ratings	10000	Photos of landscapes	10000	Yes, I want to do a new task for a $2 bonus	Man	Knock knock. Who's there? Tank. Tank who? You’re welcome. :) Just wanted to reach out to you today to say I'm very proud for how brave you are. Keep kicking butt and I hope your holidays are filled with love and laughter. Sending all my love your way!	259.853			2	0			Yes					7	7	reward
4.95E+02	Photos of landscapes	100	Photos of landscapes	10000	Yes, I want to do a new task for a $2 bonus	Man	I know that it is difficult for you to be in these situations and maybe I don't know how the card will take you. It is only to tell you that having faith is a good way to get out of this, I know that you can have opportunities in life if you have good thoughts towards yourself and that is why I give you a boost of courage so you know that you are a champion and that I know you will get ahead the …	171.058	1	1					Yes	5	5					control
6.98E+02	Photos of landscapes	100	Photos of landscapes	10000	Yes, I want to do a new task for a $2 bonus	Woman	Hi! I know you must be missing spending the holidays at home with your family. It's not easy having to be in the hospital while everyone is celebrating at home. But at this time, you need to give yourself a chance to heal and be healthy, so keep your chin up and get better. There will be many more chances to celebrate birthdays and holidays. The most important thing is that you be healthy so that…	229.756			2	0			Yes					4	5	reward
8.80E+01	Photos of landscapes	10000			Yes, I want to do a new task for a $2 bonus	Man	Happy holidays! I hope you are doing well and have been very good. Santa's going to stop by anytime soon to deliver you your wish as long as you've been positive and fighting strong. Your light in the world is what is making me continue on with my journey through life and I hope I can do the same for you through this letter. Let's fight on together as friends.	90.288	1	1					Yes	7	7					control
5.82E+02	Product reviews and ratings	100	Photos of landscapes	100
7.90E+02	Photos of landscapes	100	Photos of landscapes	10000	Yes, I want to do a new task for a $2 bonus	Woman	Hiya!! Just wanted to drop you a note to wish you a very merry holiday season! I hope you get everything you asked for and if you didn’t just know it will be coming! If not now in the very near future. Sometimes we have a rough patch to go through. But know that you always got to look to the sky, chiquito amorcito. Your friend, K	358.349	1	1					Yes	7	7					control
7.81E+02	Photos of landscapes	10000			Yes, I want to do a new task for a $2 bonus	Man	I truly admire your strength and resilence. You are a source of inspiration to me as you face this challange. Please know that you are loved and never alone. I send warm wishes to you and your family. Harry Green Herndon, Virginia	356.526			1.7	0.3			Yes					6	6	reward
2.42E+02	Photos of landscapes	10000			Yes, I want to do a new task for a $2 bonus	Woman	Hello dear child, I hope you are doing as well as you could be. I know it's hard to be stuck in the hospital but the doctors are doing everything they can to help and I'm sure that things will end up okay.	42.988			2	0			No					6	6	reward
5.19E+02	Photos of landscapes	10000			Yes, I want to do a new task for a $2 bonus	Woman	I hope you have a pain-free day today. Enjoy the time with your family. Find something to laugh about. Be thankful for what you have.	46.931			1.5	0.5			Yes					3	3	reward
4.09E+02	Photos of landscapes	10000			Yes, I want to do a new task for a $2 bonus	Man	hope you have a quick recovery and dont be afraid to be bright as a star!	260.913			1	1			Yes					6	7	reward
5.21E+02	Photos of landscapes	10000			Yes, I want to do a new task for a $2 bonus	Woman	Hi there! I hope today is a good day for you and that tomorrow will be even better. You are strong and have many people who are rooting for your recovery. Take one day at a time and always look forward. Your friend	206.92			1	1			No					6	6	reward
7.75E+02	Photos of landscapes	10000			Yes, I want to do a new task for a $2 bonus	Man	I hope your holiday season is filled with hot cocoa, warm cookies, and laughter. I know things are tough right now, but you are tougher. Use your super powers to feel better again! Get well soon. Happy holidays, with love.	1155.512			0.5	1.5			Yes					6	6	reward
4.59E+02	Photos of landscapes	100	Photos of landscapes	1000
8.27E+02	Photos of landscapes	10000			Yes, I want to do a new task for a $2 bonus	Man	I hope you recover soon little one, your family is waiting for you at home, so fight to get well. I wish you the best and good health	168.614			2	0			Yes					5	5	reward
1.40E+01	Photos of landscapes	100	Photos of landscapes	10
6.32E+02	Photos of landscapes	100	Photos of landscapes	10000	Yes, I want to do a new task for a $2 bonus	Woman	Happy Holidays! The Holiday Season is a great time to remind all of us about what is truly important in life. It is about remembering to be thankful for the things we take for granted daily such as seeing friends and family whenever we want, going out for a celebration, heading to the mall to do some shopping. Remembering these things helps SHOW us that the importance behind all of them is the am…	203.976			1	1			Yes					7	7	reward
3.44E+02	Photos of landscapes	100	Photos of landscapes	100
1.29E+02	Photos of landscapes	10000			Yes, I want to do a new task for a $2 bonus	Woman	You can’t see me, but I care about you, and people like you. A lot of people around the world care about you. I hope you receive this letter and are able to read it.	112.175	2	0					Yes	6	7					control
5.67E+02	Photos of landscapes	10000			Yes, I want to do a new task for a $2 bonus	Woman	Hello! The holidays are a time to be thankful for the things that we have, and to celebrate with our loved ones. At this festive time of year, I hope you know that you are loved!	863.682					2	0	Yes			4	5			active_control
7.00E+00	Photos of landscapes	100	Photos of landscapes	100
9.20E+01	Photos of landscapes	100	Photos of landscapes	10000	Yes, I want to do a new task for a $2 bonus	Woman	Hey [Insert name here], I hope you've been feeling better lately. I'd love to know what you're planning on doing when you get out of the hospital. Can you imagine it? Ice cream maybe? Waterslides? Video games?	170.357					2	0	No			5	6			active_control
6.15E+02	Photos of landscapes	10000			Yes, I want to do a new task for a $2 bonus	Woman	Hi happy holidays! Hope you are having a great holiday season and that this letter makes you smile.	29.172			2	0			Yes					7	7	reward
1.60E+01	Photos of faces	100	Photos of landscapes	100
6.86E+02	Photos of landscapes	10000			Yes, I want to do a new task for a $2 bonus	Man	Hey bud, I heard you're spending your holiday in the hospital. I'm sure you'd rather be at home with your family and friends then cooped up there but I think it would be best to sit tight and feel better! I'm sure the doctors and nurses are all very nice, and I bet they let you have some good desserts. I hope in this trying time that you have a wonderful holiday.	362.335	1	1					Yes	7	5					control
6.60E+02	Photos of landscapes	10000			Yes, I want to do a new task for a $2 bonus	Man	It's rarely much fun to have to go to the hospital, especially over the holidays. Hang in there, though! You'll be out soon, and then there'll be plenty of time to spend with the people who are important to you. Just remember, you've got folks on your side who want to see you get well soon. In the meantime just try to get a lot of rest, do your best to enjoy the hospital food, and maybe read a bo…	606.809			2	0			Yes					5	5	reward
8.43E+02	Photos of landscapes	100	Photos of landscapes	100
5.88E+02	Photos of landscapes	10000			Yes, I want to do a new task for a $2 bonus	Woman	Not long from now, I'll be leaving the North Pole for my long trip on Christmas. Although it's a long journey, I am looking forward to visiting you! My elves tell me that you have been very good this year, that's excellent! Being young is tough and you are such a smart kid for your age. I'm so proud of you! Please remind Rudolph to be good as well! I must go now to check on the busy little elves …	181.681			2	0			Yes					5	5	reward
4.92E+02	Photos of landscapes	100	Photos of landscapes	100
3.51E+02	Photos of landscapes	10000			Yes, I want to do a new task for a $2 bonus	Man	Hello, I'm sorry you find yourself in the hospital at this time, but there is a lot more to still look forward to. I wish you a speedy recovery, continued success, and good health above all!	76.923			2	0			Yes					5	5	reward
4.63E+02	Photos of landscapes	10000			No, I don't want to do a new task	Man
5.33E+02	Photos of landscapes	10000			Yes, I want to do a new task for a $2 bonus	Woman	Hey kiddo, I first want to wish you all the happiness this season! I know that it's tough where you are and I can only hope that you can spend your time with people who love you! I may be a stranger, but I still want to write you a letter expressing that I'm on your team. It's a tough fight what you're going through and few people have the strength, but miracles happen every day, never doubt that…	243.398			1.5	0.5			Yes					7	7	reward
6.18E+02	Photos of landscapes	10000			Yes, I want to do a new task for a $2 bonus	Man	Dear , I heard you'll be spending the holidays in the hospital. That probably makes you very sad, but I hope you can remember to be as happy as possible. Remeber you're not alone! All the doctors, nurses, orderlies, and staff are there because they want you to get better, and they'll do everything they can to help you. In the meantime, try to celebrate however you can. Watch a holiday show, play …	439.613					1	1	Yes			6	6			active_control
4.61E+02	Photos of landscapes	10000			Yes, I want to do a new task for a $2 bonus	Woman	I know you might be sick right now And sad that you are here The holidays are coming soon But you're not filled with cheer! But even if you're ill right now I hope you still remember That many, many people love you Now and every December!	223.572					2	0	No			5	5			active_control
2.85E+02	Photos of landscapes	10000			Yes, I want to do a new task for a $2 bonus	Man	Happy Holidays! While it can be hard spending the holidays in the hospital, you should know people are thinking of you and are wishing you the best! People are working very hard to help you get well! Have a happy holiday and get well soon!	151.5					2	0	Yes			5	6			active_control
5.08E+02	Photos of faces	100	Photos of landscapes	100
8.25E+02	Photos of landscapes	10000			Yes, I want to do a new task for a $2 bonus	Man	1 I'm sorry that you are not feeling well, but I'm glad you were wearing your helmet or you may have been hurt even more. I'm going to remind everyone I know to always wear a helmet. I brought you some new bicycle gloves to match your bike for when you are ready to get back on it	560.833	2	0					Yes	6	6					control
7.71E+02	Photos of landscapes	10000			Yes, I want to do a new task for a $2 bonus	Man	hello little friend how are you I hope you get better soon and know that we will always be by your side no matter what happens and keep in mind that this does not mean anything we will always take care of you	162.276					2	0	Yes			5	6			active_control
6.50E+02	Photos of landscapes	10000			Yes, I want to do a new task for a $2 bonus	Man	To a very special person, I understand your having a hard time right now being sick stinks especially during the holidays but this shall pass keep your head up and have a happy holiday.	485.146	1	1					Yes	7	6					control
3.06E+02	Photos of landscapes	10000			Yes, I want to do a new task for a $2 bonus	Woman	Merry Christmas! I'm so sorry you're in the hospital for Christmas, but I hope you're getting better! Here's wishing you a very happy New Year and that you'll be home with your family soon! All best, Marjorie	207.216			0	2			Yes					7	7	reward
2.07E+02	Photos of landscapes	10000			Yes, I want to do a new task for a $2 bonus	Man	Hello! I just wanted to take a moment to say that you are not alone, and that many people are hoping and praying that you do well. It must be hard to be hospitalized over the holidays, but please know that your future will involve many fun things, and that today is not what tomorrow will look like. I hope you will soon be out playing, or hanging with friends, or eating too much of your favorite f…	165.515			0	2			Yes					7	7	reward
5.93E+02	Photos of landscapes	10000			Yes, I want to do a new task for a $2 bonus	Man	Heya, kiddo. Things are tough for you right now but I know you're going to get through this. Everyone believes in you!	68.38	2	0					Yes	1	1					control
2.74E+02	Photos of landscapes	10000			Yes, I want to do a new task for a $2 bonus	Woman	Happy Holidays! I know this year may not be everything you are expecting but there is still much to be thankful for this holiday season! Just by being you, you are bringing joy and happiness to those around you.	58.288			2	0			Yes					4	5	reward
8.29E+02	Photos of landscapes	10000			Yes, I want to do a new task for a $2 bonus	Man	Hey, things get better over time. Holidays never have to be on a certain day, they can be whenever you want. So I hope you feel better to get out and do what you love at a better time.	64.357			2	0			Yes					6	5	reward
8.57E+02	Photos of landscapes	10000			Yes, I want to do a new task for a $2 bonus	Man	Hey there, I just wanted to write this letter because although you are likely spending time in the hospital over the holidays, it doesn't mean you have to be alone. I am writing this letter to tell you happy holidays and hope that you feel better soon!	51.195	2	0					Yes	7	7					control
6.34E+02	Photos of landscapes	10000			Yes, I want to do a new task for a $2 bonus	Man	Hello, I want to write this letter to you to hopefully help you feel better during the holidays. Sometimes having someone to write you when you're not feeling well take your mind off being in the hospital. If you'd like, I'd be happy to send letters to you can you can do the same, if you feel up to it. We can talk about things you like to do, your family, or anything else that you're interested i…	315.855	2	0					Yes	6	6					control
2.81E+02	Photos of landscapes	10000			Yes, I want to do a new task for a $2 bonus	Woman	Hello friend! My name is X, and even though we've never met, I just wanted to let you know I am thinking of you today! Also, it's a special time of the year, the holidays! I remember when I was your age, the holidays were always so exciting! Time off school, time with family, special foods, and presents! I know you're in the hospital and maybe can't do all those things, but I'm sure your family w…	217.622			1	1			Yes					5	6	reward
1.18E+02	Photos of landscapes	10000			Yes, I want to do a new task for a $2 bonus	Man	Hello There! What a bummer to be spending Christmas in the hospital. I hope the doctors get you as good as new very soon. Until then, I bet Santa Claus gives you credit for being extra good during this time. I hope you get a chance to spend some time with those you love and are better soon!	112.315					2	0	Yes			3	5			active_control
8.72E+02	Photos of landscapes	10000			Yes, I want to do a new task for a $2 bonus	Man	Hi! I just want to wish you a happy holiday season and let you know that there are people outside of the hospital who care about you and are hoping that you get better quickly. It is tough to spend time in the hospital especially during the holidays, but know that you have an excellent medical team looking after you and they are going to do everything that they can to get you out as quickly as th…	314.371					2	0	Yes			3	5			active_control
2.72E+02	Photos of landscapes	10000			Yes, I want to do a new task for a $2 bonus	Woman	Happy Holidays! Wishing you the best in this time, and I hope your holiday is filled with fun. Stay strong!	261.578	1.5	0.5					Yes	6	6					control
6.17E+02	Photos of landscapes	10000			Yes, I want to do a new task for a $2 bonus	Woman	Happy Hanukkah! Merry Christmas! Feliz Navidad! Happy Kwanzaa! Whatever you celebrate, this card sends good wishes you and your family for a healing and happy holiday.	382.732	0.5	1.5					Yes	6	6					control
4.65E+02	Photos of landscapes	10000			Yes, I want to do a new task for a $2 bonus	Woman	Hello! Happy holidays! I know that this probably isn’t the way you wanted to spend the holiday season, but i’m sending you good cheer, love, and a quick recovery your way! I hope you feel better soon and enjoy this time of year regardless :) Have a wonderful day and do something that brings you joy! Even though i’m a stranger i’m wishing you the best of luck in all your endeavors and all the love…	200.531	1.25	0.75					Yes	7	7					control
8.61E+02	Photos of landscapes	100	Photos of landscapes	10000	Yes, I want to do a new task for a $2 bonus	Man	Hello. My name is Raider and I am a grey cat with big yellow eyes. I live with my human in Nevada where it snows in the winter. I like to go outside but I don't like the snow. It's very cold and sticks to my fur. Sometimes when I sniff the snow it sticks to my nose and makes me sneeze. Do you like the snow? My human puts on gloves, boots and a big coat and goes outside to push the snow away from …	1754.277	2	0					Yes	7	7					control
2.15E+02	Photos of landscapes	10000			Yes, I want to do a new task for a $2 bonus	Woman	Happy Holidays! Please remember that many people are thinking about you! When I was a little kid I had to stay in the hospital a long time also. It helps to think up fun things to do when you get home. It will give you something fun to look forward too!	160.573	2	0					Yes	5	5					control
5.23E+02	Photos of landscapes	100	Product reviews and ratings	100
3.47E+02	Photos of landscapes	10000			Yes, I want to do a new task for a $2 bonus	Woman	Hello! I hope you're having a good day! I am praying for a great outcome for your stay and many more years to come. I hope you have a wonderful holiday and you are able to go home soon! Please take good care!	115.678	2	0					Yes	7	7					control
2.35E+02	Photos of landscapes	10000			Yes, I want to do a new task for a $2 bonus	Woman	Hi! I hope you are having a great holiday season and remember that your friends and family love you and I know you'll be feeling better soon!	46.144					2	0	Yes			5	4			active_control
8.78E+02	Photos of faces	10000	Photos of landscapes	10000	Yes, I want to do a new task for a $2 bonus	Woman	Hello! I hear you are spending the holidays with your hospital friends this year and just wanted to let you know that you have friends outside the hospital that think you of you too!	85.299	1	1					Yes	6	4					control
2.45E+02	Photos of landscapes	100	Photos of landscapes	10000	Yes, I want to do a new task for a $2 bonus	Man	Happy Holidays! I know it's tough to be in the hospital during this time, but you have lots of doctors and nurses who understand and are caring for you. Please stay strong! There are lots of people cheering you on, and I hope you'll be home soon.	350.901					2	0	Yes			5	6			active_control
5.27E+02	Photos of landscapes	10000			Yes, I want to do a new task for a $2 bonus	Man	Happy holidays! The world is wishing you all the good times and we are ready to see you back outside having fun! We're all smiling for you!	152.83			1.5	0.5			Yes					6	6	reward
7.41E+02	Photos of landscapes	100	Photos of landscapes	10000	Yes, I want to do a new task for a $2 bonus	Man	Greetings from New York! I hope you are feeling well today and are surrounded by wonderful family and friends! I wanted to reach out and offer myself as a pen pal for you. I am old and wise and would be happy to answer any questions you may have, and may be shy to ask someone close to you! I also could just be someone you can talk to about your hope and dreams and exchange funny stories with. Ple…	226.234	2	0					Yes	7	7					control
3.79E+02	Photos of landscapes	10000			Yes, I want to do a new task for a $2 bonus	Man	I hope you have a very nice holiday and please keep in mind that everything will be okay. Think positive thoughts and keep remembering that things will be just fine.	79.341			1.5	0.5			No					6	6	reward
4.99E+02	Photos of landscapes	10000			Yes, I want to do a new task for a $2 bonus	Woman	HI! I too was in the hospital over the holidays. It was really hard for me and it might be hard for you too. But know that there are folks taking very good care of you and that your family and friends are thinking about you even if you don't get to see them. Give your favorite nurse and high five and tell them you are glad that they are taking care of you. GIve the adults helping you a high five …	267.154			2	0			Yes					5	7	reward
4.21E+02	Photos of landscapes	100	Photos of landscapes	10000	Yes, I want to do a new task for a $2 bonus	Man	I'm wishing you the best during this Holiday Season! Remember that everyone loves you and is trying their best to help you with everything you need on your journey and in your hard times. I hope you are surrounded by cheer and joy and find many opportunities to enjoy the season and the people around you!	113.891					2	0	Yes			4	6			active_control
3.09E+02	Photos of landscapes	10000			Yes, I want to do a new task for a $2 bonus	Woman	Hope you have wonderful holidays. Know that you are cared about and that the world has a special place for you. You really do matter and things will get better. There are so many things for you to enjoy coming up so be hopeful and know that the good will surely come.	103.672					2	0	Yes			4	7			active_control
6.30E+02	Photos of landscapes	10000			Yes, I want to do a new task for a $2 bonus	Man	Happy Holidays! Hope you are getting better, and continue to heal.	66.683	2	0					No	6	5					control
6.29E+02	Photos of landscapes	10000			Yes, I want to do a new task for a $2 bonus	Man	Hi young one, I hope you are feeling well!! I want to give you hope that you'll be out of the hospital soon and be able to get back to playing the games you love the most. Have faith in God that He will guide the doctors, nurses and all the staff working tirelessly to make you better!!	188.694					2	0	Yes			5	7			active_control
4.18E+02	Photos of landscapes	100	Photos of landscapes	10
3.98E+02	Photos of landscapes	10000			Yes, I want to do a new task for a $2 bonus	Man	Hi i would like to say happy holidays. I know the hospital isn't fun but it will be ok and things will be a lot better when you get out. Imagine the good times you will have once you get home. You are very brave and try to stay positive i promise it will get better.	82.033					2	0	Yes			4	4			active_control
3.95E+02	Photos of landscapes	10000			Yes, I want to do a new task for a $2 bonus	Man	Hello there. I hope you are doing well and enjoying this holiday season. I know it's tough being sick and in the hospital at this time of year, but please know that you are very much loved and that the good doctors at this hospital are doing all they can to help you get better. I will be thinking and praying for you and hope you get well very soon. God bless you!	381.685					1.8	0.2	Yes			6	7			active_control
4.91E+02	Photos of landscapes	10000			Yes, I want to do a new task for a $2 bonus	Woman	Happy holidays! I am sorry that you are not feeling well and cannot be home for the holidays. I'm sure your parents will be there with you to spend the day and remember, a holiday is not where you are but who you are with. Prayers for a speedy recovery.	113.445	2	0					Yes	7	7					control
6.63E+02	Photos of landscapes	10000			Yes, I want to do a new task for a $2 bonus	Man	Hey There, Happy Holidays! I hope you are having a good day today. I know times are hard right now but stay strong! Never forget how amazing YOU are and how much you are loved. Be brave during this time and remember you are inspiring so many other people. Like me, you are a hero for showing other people how to be during hard times like this. I hope you have an amazing holiday and please know bett…	513.234	2	0					Yes	6	6					control
4.53E+02	Photos of landscapes	10000			Yes, I want to do a new task for a $2 bonus	Woman	Hi, and happy holidays! I hope you are doing well and having a little bit fun while you work hard to get strong. I have two dogs and two cats, and they asked me to sign their names to this letter so you would know they're thinking about you also. We will say an extra prayer just for you tonight and every night until you are home safe. Sending lots of love and smiles, Christy (and Peeka and Costel…	305.623	2	0					Yes	7	7					control
3.26E+02	Product reviews and ratings	100	Photos of landscapes	100
4.30E+02	Photos of landscapes	10000			Yes, I want to do a new task for a $2 bonus	Woman	I hope you find happiness and a lot of love around you during the holidays! Sometimes it can be hard to be away from home during special times, I want you to know there are friends all around you that want to make this as special as possible.	113.878					2	0	Yes			7	7			active_control
6.07E+02	Photos of landscapes	10000			Yes, I want to do a new task for a $2 bonus	Man	I don't know exactly where you are, but I am sure the surroundings are as cheerful as they can make them. You may not believe this, but there are advantages to being where you are. Primarily, no one can tell you to stop reading and exercise, get fresh air, or otherwise bad idea that just ruins a good book. May I suggest a nice, rich series that conjures up a whole new world? Top on my list would …	511.333			2	0			Yes					4	4	reward
5.63E+02	Photos of landscapes	10000			Yes, I want to do a new task for a $2 bonus	Woman	Happy Holidays! I hope you are feeling well! I know that you are brave and strong. Keep smiling and know that many people love you and are hoping you get better.	256.4	0	2					Yes	7	7					control
4.75E+02	Photos of landscapes	10000			Yes, I want to do a new task for a $2 bonus	Woman	You are so brave and a hero! Please stay strong and never forget who loves you. Stay strong!	518.388			1	1			Yes					5	2	reward
5.29E+02	Photos of landscapes	10000			Yes, I want to do a new task for a $2 bonus	Woman	Hey. I hear you're in the hospital, and that sucks. I can't tell you that things will get better, but what I can tell you is that the people who are with you in the hospital, and the people that write these letters care for your well being. The nurses, doctors, your family and friends, and me all care about you. So don't worry about tomorrow for that's tomorrow. Today is your day.	652.181					1	1	Yes			6	6			active_control
7.21E+02	Photos of landscapes	100	Photos of landscapes	10000	Yes, I want to do a new task for a $2 bonus	Man	Disclaimer: this is new to me, so apologies if my letter sucks. ----letter starts below Hi, You don't know me and I do not know you, but we have something in common. It could be our age, height, gender or something as simple as having the same favorite food. Mine is pizza; I hope that you are focusing on the positive things and are welcoming of individuals or groups that want to spend time with y…	227.431					2	0	Yes			2	7			active_control
7.13E+02	Photos of landscapes	10000			Yes, I want to do a new task for a $2 bonus	Man	Hello! I'm adult that still feels like a kid. Or maybe I THINK I feel like a kid, but I'm truly getting older and playing pretend. If I'm still pretending, that must mean I'm a kid in some ways right? Does getting too contemplative make you feel better about your day or is it weird and boring? I'M GOING TO WRITE IN ALL CAPITAL LETTERS FOR NO REASON WHATSOEVER AND I HOPE THAT'S OKAY WITH YOU. Now …	442.322	2	0					Yes	5	6					control
4.94E+02	Photos of landscapes	10000			Yes, I want to do a new task for a $2 bonus	Man	I am sorry that you have had to be hospitalized. It’s no fun being in the hospital. I am hoping for you to be healed and that the doctors and nurses be guided to give you the best care they can. In a few weeks you will be keeping up with the best of your friends.	228.39	1.5	0.5					Yes	4	6					control
7.23E+02	Photos of landscapes	10000			Yes, I want to do a new task for a $2 bonus	Man	Happy Holidays I want you to know that I’m thinking about you over the holidays. I hope you get to spend some time with people you love. I will say a prayer for you and hope you get well soon.	146.566			0	2			Yes					6	7	reward
3.33E+02	Photos of landscapes	10000			Yes, I want to do a new task for a $2 bonus	Woman	Happy holidays! I hope you are surrounded by tons of family and friends and you find all the magic and happiness of the season.	50.185					2	0	Yes			3	7			active_control
7.74E+02	Photos of landscapes	10000			Yes, I want to do a new task for a $2 bonus	Woman	Hello and Happy Holidays to you! Being stuck in the hospital is no fun, but I hope that receiving this letter has made your day a bit brighter. My wish for you is that even when you have reason to be sad, that you will try to think of at least one thing about which you can instead be glad. Let that thing help you to remain feeling cheerful during this special time of year.	424.419					2	0	Yes			7	7			active_control
8.82E+02	Photos of landscapes	1000	Photos of landscapes	10000	Yes, I want to do a new task for a $2 bonus	Woman	Dear child of God. I am so happy you received my letter may good things happen to you in this wonderful holiday season. You are going to be well taken care of as always. May your smiles and laughter fill the hospital with good cheer. Love a sister in this world.	179.881	2	0					Yes	7	7					control
1.83E+02	Photos of landscapes	10000			Yes, I want to do a new task for a $2 bonus	Woman	Never forget how amazing you are! Have fun and enjoy this holiday season, and stay strong. I believe in you!	147.211	2	0					Yes	5	7					control
4.97E+02	Photos of landscapes	10000			Yes, I want to do a new task for a $2 bonus	Man	Hello! It is holiday time again and no matter where you are we can all celebrate together by sending or giving someone you care about some holiday cheer. I know that when I cannot be with my loved ones during the holidays I can sometimes get sad because I cannot talk to them, ask them questions, and listen to all their stories. When I cannot be with my family and friends during the holidays I wri…	484.209	2	0					Yes	5	4					control
7.65E+02	Photos of landscapes	10000			Yes, I want to do a new task for a $2 bonus	Woman	Happy Holidays, sweet angel! I am hoping you have the most joyous day possible today. I want you to know that even though you don’t know me, I know you are a brave and strong kid. My own son spent days and days in the hospital so I know it’s not where you want to be right now, but keep moving forward and know that you are loved. Karla	425.585					0	2	Yes			7	7			active_control
2.83E+02	Photos of landscapes	10000			Yes, I want to do a new task for a $2 bonus	Man	Dear Friend, I am writing you from a cat cafe. Have you ever been to one? There are about 25 different cats here. One of them is orange-colored and overweight. He is very cute. I am petting a grey-striped cat that is sitting on my lap and purring. If you like cats, visiting a cat cafe could be fun. I heard you are sick and hope you feel better soon.	349.959					1.8	0.2	Yes			3	5			active_control
3.08E+02	Photos of landscapes	10000			Yes, I want to do a new task for a $2 bonus	Woman	Happy Holidays! I hope the season ahead brings you joy and health. Blessings to you and your family.	38.147			2	0			Yes					7	7	reward
7.48E+02	Photos of landscapes	10000			Yes, I want to do a new task for a $2 bonus	Man	Hello there, I know your not feeling well, and wish you could be home and play with brothers and sisters if you have them and also your friends in the neighborhood. You probably also wish you could go to school (although going to school sometimes is not any more fun to do at times). The best thing I can tell you is this, this will all be over soon and you can go back to the things you like to hav…	583.224	1	1					Yes	7	7					control
1.06E+02	Photos of landscapes	100	Photos of landscapes	10000	Yes, I want to do a new task for a $2 bonus	Man	I hope your holidays are going well, and that you're doing good! It's time to relax and appreciate each other, and you should know that people love you, no matter what. I'm keeping this short so you can get back to fun, so have a great holiday!	122.436					0.25	1.75	Yes			7	7			active_control
5.91E+02	Photos of landscapes	10000			Yes, I want to do a new task for a $2 bonus	Woman	Hi! I hope that you have a great holiday season and can spend it with family and or friends. I know that hospitals can be scary but I know that you must be extremely brave and courageous. I hope that you can drink some yummy chocolate milk or eat some good holiday food. I know you can fight through this. Happy holidays :) <3	150.33	2	0					Yes	7	7					control
6.50E+01	Short stories	100	Photos of landscapes	100
5.99E+02	Photos of landscapes	10000			Yes, I want to do a new task for a $2 bonus	Woman	Hello! Happy holidays! Remember during this holiday season that you are strong, and brave. I hope that you can continue to have faith and love.	159.524			2	0			Yes					5	5	reward
4.48E+02	Photos of landscapes	10000			Yes, I want to do a new task for a $2 bonus	Woman	To You, I just want to let you know that I look up to you. People your age that are struggling through illness and other physical ailments show more grit and determination, and heart than most adults could ever dream of showing. Having seen my 10 year old cousin fight through cancer for four years, I can assure you that he fought harder than anyone I’ve ever seen. His will to live was inspiring a…	468.938	2	0					Yes	7	7					control
4.51E+02	Photos of landscapes	10000			Yes, I want to do a new task for a $2 bonus	Woman	To: A very special person You know there are easier ways to get out of school right? :) Haha just kidding! I just want to know I'm rooting for you for a fast recovery. Stay strong! When you're out, there will be many holidays you can celebrate in the future. I believe in you. -Jennifer	417.379			2	0			Yes					6	7	reward
7.24E+02	Photos of landscapes	10000			Yes, I want to do a new task for a $2 bonus	Man	Hello, Hope you are doing as well as can be expected under the circumstances. I'm sure you are a strong and courageous individual getting your medical issues dealt with in the hospital. I myself am scared of hospitals so I think you must be very brave. Like most things once you get in there and get started it's not as bad as you imagined it would be and you find out all the worrying and getting s…	627.565					2	0	Yes			4	5			active_control
3.13E+02	Photos of landscapes	10000			Yes, I want to do a new task for a $2 bonus	Woman	Hi. I hope you have a happy holiday season and are able to spend some time with family. Sending you good wishes!	103.498					2	0	Yes			6	6			active_control
5.36E+02	Photos of landscapes	100	Photos of landscapes	10000	Yes, I want to do a new task for a $2 bonus	Man	Wishing a speedy recovery to you my dear child! I want you to know there is someone thinking of you this holiday season. Get well, grow up, and do something great for humanity! Best Wishes!	244.922	2	0					Yes	4	6					control
6.66E+02	Photos of landscapes	10000			Yes, I want to do a new task for a $2 bonus	Woman	Dear friend, Hello! I am writing to wish you a happy holiday! I hope you have lots of enjoyment and receive many blessings during this time. Please remember to smile, laugh, and imagine yourself healthy and living your dream life. Try to do these things often. Take good care of yourself. From, Camille	678.559			1	1			Yes					4	4	reward
2.91E+02	Product reviews and ratings	10000	Photos of landscapes	10000	Yes, I want to do a new task for a $2 bonus	Man	The holidays, as far as I'm concerned, are well past. It is technically St. Patrick's Day, so get on with your shenanigans and Guinness drinkin, if it's not problematic to your treatment or you're immunocompromised... Anyway, take care.	86.788			2	0			Yes					3	5	reward
7.14E+02	Photos of landscapes	10000			Yes, I want to do a new task for a $2 bonus	Man	Heya, kid. Stuck for the holidays, huh? I know how it goes. I've had to spend two different Christmases in hospitals in my life. No fun. Just try to remember that nothing lasts forever and you'll have all kinds of fantastic holidays in the future once you're feeling better. You'll remember this time right now and it'll make you even happier to be free and healthy and celebrating with friends and …	296.027	2	0					Yes	5	7					control
7.53E+02	Photos of landscapes	10000			Yes, I want to do a new task for a $2 bonus	Woman	Dear Child, Happy holidays! I hope you're enjoying the cool weather or snow depending on your region! Some days it might seem difficult to stay cheery, but just know you're in good company! Everybody around you wants to see you stay strong and get better. Even if things seem tough, we know you will keep on staying positive. Your smile brings joy to all who see it! I hope your holidays are filled …	465.722			0	2			No					5	5	reward
7.11E+02	Photos of landscapes	10000			Yes, I want to do a new task for a $2 bonus	Woman	Hi! I just wanted to let you know I am thinking of you and wishing you the best during the holidays. I'll be spending the holidays with my husband and our parrot Bongo. Bongo talks a lot. He knows most of my mother's credit card number and tries to make phone calls and use the credit card to order almonds on his calls. He loves to sit on my husband's lap after dinner while we watch tv, and mostly…	398.547					2	0	Yes			4	7			active_control
5.01E+02	Photos of landscapes	100	Photos of landscapes	10000	Yes, I want to do a new task for a $2 bonus	Woman	Hi! I know you aren't feeling well, but hopefully you will be soon! Even though you can't go home for the holidays there are lots of people thinking of you and waiting for you to get better. You'll be back to playing with your friends and toys in no time Good luck!	122.79			0	2			Yes					5	5	reward
3.48E+02	Photos of landscapes	100	Photos of landscapes	1000
7.01E+02	Photos of landscapes	10000			Yes, I want to do a new task for a $2 bonus	Man	Greetings and Happy Holiday, First let me say i pray for you and your family in this difficult time, i know the holiday season is suppose to be filled with joy and family and i hope that you can still be blessed with those memories. Life is full of challenges that make us stronger with time and i know you will be the strongest among us all. May you be blessed with better and brighter days, My hon…	277.692	2	0					No	7	7					control
4.20E+01	Photos of landscapes	10000			No, I don't want to do a new task	Man
8.23E+02	Photos of landscapes	10000			Yes, I want to do a new task for a $2 bonus	Man	I know that you are feeling sick right now. Please know that things get better. You live in a world where someone, a stranger, took time out of their day to think of YOU. All around you are positive people in the world. People who look after each other. People who want to help heal others. As I am writing this I started to cry. Not because I am sad for you or your situation. I started to cry tear…	269.74			1.5	0.5			Yes					6	6	reward
4.25E+02	Photos of landscapes	100	Photos of landscapes	100
3.73E+02	Photos of landscapes	10000			Yes, I want to do a new task for a $2 bonus	Man	Hey I'm sorry that you are sick, I want you to know that Me and many others are thinking of you and hope you get to feeling better. Have a wonderful holiday!	88.563			1.5	0.5			Yes					7	7	reward
4.37E+02	Photos of landscapes	10000			Yes, I want to do a new task for a $2 bonus	Man	Hey! I hope you feel better soon! If you can just continue to be strong, great times will come ahead!	41.804					1	1	Yes			5	5			active_control
3.89E+02	Photos of landscapes	100	Photos of landscapes	10000	Yes, I want to do a new task for a $2 bonus	Man	I was a kid who grew up in hospitals so i know how you feel. I hope your family and friends send lots of gifts to you so you can open tgem in your room! Maybe they can video chat with you on the phone or stand outside the hospital building and sing for everyone there including you. Things will get better soon. Just believe in the magic of the holidays. Thats what i did and now I'm old enough to b…	314.645	1	1					Yes	7	6					control
4.03E+02	Photos of landscapes	10000			Yes, I want to do a new task for a $2 bonus	Woman	Happy Holidays!!! I hope you have a wonderful time filled with lots of joy and cheer!!	41.348					2	0	Yes			7	6			active_control
5.05E+02	Photos of landscapes	100	Photos of landscapes	100
5.16E+02	Photos of landscapes	10000			Yes, I want to do a new task for a $2 bonus	Woman	Hi friend! I hear you are stuck in the hospital for a time. I know that seems unfair. But I have a good idea! To help you pass the time I have a fun game. It's just a game you can play every time someone comes into your room. When they open the door pretend they are an avatar (human/alien) like in a video game. They are either good or bad (your choice) and your either give them a medal for good o…	321.012	2	0					Yes	7	7					control
6.05E+02	Photos of landscapes	100	Photos of landscapes	10000	Yes, I want to do a new task for a $2 bonus	Man	dear child i want to wish you a merry christmas and a happy new year full of blessings	78.719	2	0					Yes	7	7					control
3.36E+02	Photos of landscapes	10000			Yes, I want to do a new task for a $2 bonus	Woman	To: A Very Special Person Hi There! Happy Holidays, you! I hope you have the best holidays this year, no matter the setting. I also hope you get all the gifts that you asked for this year, and also a couple of more awesome surprises (those are always fun, right?). I'm sure that you have earned every gift that you get these holidays. Also, make sure to finish all that delicious food, and I hope yo…	605.341					2	0	Yes			7	7			active_control
6.71E+02	Photos of landscapes	10000			Yes, I want to do a new task for a $2 bonus	Woman	Hello! I hope this letter finds you well. I also hope that this holiday season brings you much joy. I am sending all of the positive thoughts your way. Stay positive and strong and dream big. Happy holidays!	149.922					2	0	Yes			7	7			active_control
7.87E+02	Photos of landscapes	10000			Yes, I want to do a new task for a $2 bonus	Man	I hope you will get better, recover. Eventually you will able to leave the hospital, go back to your family.	47.905					2	0	Yes			4	4			active_control
3.60E+01	Photos of landscapes	100	Photos of landscapes	100
1.91E+02	Photos of landscapes	10000			Yes, I want to do a new task for a $2 bonus	Man	Hello and Seasons Greetings! I am writing to wish you all the best during this difficult time. There are many of us who are thinking of you and hope for your speedy recovery. We hope you have a great holiday!	116.24					2	0	Yes			1	6			active_control
8.21E+02	Photos of landscapes	10000			Yes, I want to do a new task for a $2 bonus	Man	Hello my name is Robert. I understand you are feeling a little bit ill. But I promise you that your in good hands. I myself have been in the hospital before and it can be a little scary at first. But I promise they are going to help you. They are very good at helping people. Before you know it you will be back at home with your family and friends, sleeping in your own bed and being able to go out…	494.993			2	0			Yes					7	7	reward
1.93E+02	Photos of landscapes	10000			Yes, I want to do a new task for a $2 bonus	Man	I may not know you, but I hope you get through whatever you are going through. You have many years ahead of you and you should live your life to the fullest and be happy. Keep on Smiling :)	160.543			2	0			Yes					7	7	reward
6.01E+02	Photos of landscapes	10000			Yes, I want to do a new task for a $2 bonus	Woman	Happy Holidays! Things may seem bleak at times, but remember that Santa loves you and so do many others. The holidays are a joyous time no matter where you are! Always remember you are loved and that Christmas cheer will never skip over you. Have a joyous Holiday season and many blessings from my family to yours!	72.137			1	1			Yes					7	7	reward
2.18E+02	Photos of landscapes	100	Photos of landscapes	10000	Yes, I want to do a new task for a $2 bonus	Man	Hey there! I'm writing you from the rocky mountains today. No snow but it should start snowing in the next day or 2. Snow is always fun, have you ever seen it? It is extremely fun and I hope you have the chance to play in it one day. Anyway, I hope you have an awesome holiday season!	63.089			2	0			Yes					7	7	reward
3.34E+02	Photos of landscapes	10000			Yes, I want to do a new task for a $2 bonus	Man	Hello, I know it must not be the most fun thing in the world being at the hospital during the holidays. That being said, I want you to know that there are people around you that love you and I'm sure you'll get better in no time. Just hang in there and before you know it you'll be home with your parents and it won't even be like you were at the hospital in the first place.	222.237					2	0	Yes			3	7			active_control
5.30E+02	Photos of landscapes	10000			Yes, I want to do a new task for a $2 bonus	Woman	You are so brave and so smart. Know that other people are thinking about you and praying for you everyday. Stay strong. We all know you will get through this!!!	66.024					2	0	Yes			7	7			active_control
5.70E+02	Photos of landscapes	10000			Yes, I want to do a new task for a $2 bonus	Man	Happy Holidays! My name is Mark. I know you would rather be at home right now, so just know that we are wishing you a lot of holiday cheer and we are praying for your speedy recovery. Lots of Love, Mark	212.825					0	2	Yes			7	7			active_control
5.31E+02	Photos of landscapes	10000			Yes, I want to do a new task for a $2 bonus	Woman	Happy Holidays! You are doing a great job being strong, and that's wonderful. You should be very proud of yourself! I live in Oklahoma, which might be very far from where you are. For our holidays, we're going to be spending time with people we love and playing board games. Do you like board games? My favorite is called Sushi Go and it's very fun to play in a group. I hope you have a wonderful ti…	194.534					2	0	Yes			6	7			active_control
2.79E+02	Photos of landscapes	100	Photos of landscapes	10000	Yes, I want to do a new task for a $2 bonus	Woman	Hi there friend! I hope your holiday is going well. I am sending you all the positive thoughts! I hope things look up for you in the new year. Always remember, you are stronger than you think. Happy holidays friend!	112.748			2	0			Yes					5	5	reward
3.04E+02	Photos of landscapes	10000			Yes, I want to do a new task for a $2 bonus	Woman	Hi! My dog, Mac, and I wanted to write you a letter to tell you that you are awesome. Mac said to make sure you never forget that! You inspire us both - we love you! We hope you have a happy holiday! :) -Katie & Mac	354.199	1	1					Yes	7	7					control
7.28E+02	Photos of landscapes	10000			Yes, I want to do a new task for a $2 bonus	Man	I hope you have a Merry Christmas and don't forget that you are Awesome.	204.151	2	0					Yes	6	7					control
6.20E+01	Photos of faces	100	Photos of landscapes	100
3.56E+02	Photos of landscapes	10000			Yes, I want to do a new task for a $2 bonus	Man	Dear young one, I'm sorry to hear that you are going through such a difficult time. Just know that there are so many that care for you and want to help you! One of those who really care for you, is your God whose name is Jehovah. At Psalms 34:18 it says that "Jehovah is close to the brokenhearted; He saves those who are crushed in spirit." So if your illness seems overwhelming, just know that Jeh…	247.608	2	0					Yes	7	7					control
1.63E+02	Photos of landscapes	10000			Yes, I want to do a new task for a $2 bonus	Man	We hope you have a very Merry Christmas and happy New Year.	48.792					2	0	Yes			3	3			active_control
8.41E+02	Photos of landscapes	10000			Yes, I want to do a new task for a $2 bonus	Man	Hi, I hope you're doing well! Merry Christmas! Santa Clause loves you! HO HO HO	26.892			2	0			Yes					7	7	reward
5.09E+02	Photos of landscapes	10000			Yes, I want to do a new task for a $2 bonus	Woman	Happy Holidays! I hope this letter finds you in a festive spirit and adds a little cheer, happiness and smiles to your day! Laughter is my favorite medicine, so how about big dose to boost you up?! "Why did the banana go to the doctor? Because he wasn't peeling well!" I hope you're "peeling well" soon!	437.957			0	2			Yes					7	7	reward
2.71E+02	Photos of landscapes	100	Photos of faces	100
6.59E+02	Photos of landscapes	10000			Yes, I want to do a new task for a $2 bonus	Woman	I am so sorry to hear you are in the hospital. I want you to know that you are special and I will be thinking of you. I want to encourage you to find the joy in the simple things. Many times we receive special unexpected pleasures in life when we least expect it. The nurses and doctors will be extra nice to you because it is the holidays. They will try their hardest to pay extra attention to you …	376.286					0	2	Yes			7	7			active_control
7.51E+02	Photos of landscapes	100	Photos of landscapes	10000	Yes, I want to do a new task for a $2 bonus	Woman	Hello, I hope you having a wonderful day today. I know you are probably not feeling the best right now, but know that it will get better. May this holiday season fill you with lots of love and laughter with all those that surround you. We are all rooting for you to get better. Also, may Santa bring you everything you wished for because I know you were on the "nice" list! God Bless. Best Wishes, M…	438.626			2	0			Yes					7	7	reward
2.53E+02	Photos of landscapes	100	Photos of landscapes	10000	Yes, I want to do a new task for a $2 bonus	Woman	Hi, I heard you were not feeling good but I know you have good people where you are that love you and are taking care of you. Everyone at home and school is thinking about you and cant wait to see you! Please hurry! We LOVE you!	159.919			1.5	0.5			Yes					5	7	reward
7.80E+02	Photos of landscapes	10000			Yes, I want to do a new task for a $2 bonus	Woman	To a very special person, I hope you are having a wonderful day today! You inspire me to be the very best that I can be, by the courage you show. Never forget how special, awesome and amazing you are--You are Very Special to each and everyone of us. I believe in you--Stay Strong and remember that you, yes YOU shine brighter that the sun! Much Love, Julie from Texas	487.163	2	0					Yes	7	7					control
5.50E+01	Photos of landscapes	10000			Yes, I want to do a new task for a $2 bonus	Man	Hi, Thanks for taking the time to read this letter. I feel privileged to have the chance to write you. I understand that you are in the hospital this holiday season and I hope you are recovering alright from your illness. You are very brave to be there and undergoing treatment. You are in my thoughts as well as the thoughts of my family. I hope this letter finds you well and that you continue to …	118.649			1	1			Yes					5	6	reward
2.65E+02	Photos of landscapes	10000			Yes, I want to do a new task for a $2 bonus	Woman	Dear [Name], I'm writing to wish you happy thoughts during the holiday season! Lots of people care about you very much, and love you. Even though you are in the hospital right now, they hope that you won't need to be there very much longer and wish you were home! If you can look outside, maybe you can see there is snow on the ground and the landscape is a magical winter scene. Maybe it is somepla…	292.738			1	1			Yes					2	4	reward
1.00E+01	Photos of landscapes	100	Photos of landscapes	100
7.98E+02	Photos of landscapes	10000			Yes, I want to do a new task for a $2 bonus	Man	Hey bud, I know it's not fun being stuck in the hospital during the holidays. But don't worry, you're going to recover and will be back on your feet in no time! Just relax, hang in there and remember to keep a smile on your face, because everything will get better soon.	868.807					2	0	Yes			7	7			active_control
8.46E+02	Photos of landscapes	100	Photos of landscapes	10000	Yes, I want to do a new task for a $2 bonus	Man	I just want to let you know you are great. You are awesome. You are amazing. You are beautiful. You are brave. You are special. You are unique. You are talented. You are capable. Most of all, you are you.	84.198	2	0					Yes	7	7					control
7.50E+02	Photos of landscapes	10000			Yes, I want to do a new task for a $2 bonus	Man	This shouldn't really come as a shock to any of us. It's a well-documented fact that patients admitted to the hospital on a weekend have a higher mortality rate than those whose emergencies happen to fall on a weekday, which experts have attributed to understaffing and delayed test results.	78.038	2	0					No	7	6					control
5.98E+02	Photos of landscapes	10000			Yes, I want to do a new task for a $2 bonus	Man	Dear friend, I want to tell you that many people care about you and think about you everyday. You are very special. We think that you are an inspiration to others. We want you to get better very soon. Please stay strong, be brave and continue to be amazing my friend. Have a wonderful day, RR	257.595	2	0					Yes	4	5					control
4.07E+02	Photos of landscapes	10000			Yes, I want to do a new task for a $2 bonus	Woman	Hello! I want to write and let you know that people are thinking of you at this special time of year. I am a retired nurse. That means that I don't work in hospitals any more, but I miss doing that. I miss it because of wonderful children like you. So even though I am not right there to take care of you, please know that I am taking care of you in my heart. Hugs and love from Shelly!	208.201			2	0			Yes					6	6	reward
8.32E+02	Photos of landscapes	10000			Yes, I want to do a new task for a $2 bonus	Man	1 I'm sorry that you are not feeling well, but I'm glad you were wearing your helmet or you may have been hurt even more. I'm going to remind everyone I know to always wear a helmet. I brought you some new bicycle gloves to match your bike for when you are ready to get back on it.	12.389	2	0					Yes	3	3					control
8.42E+02	Photos of landscapes	10000			Yes, I want to do a new task for a $2 bonus	Man	Hello! I know that sometimes life can be hard, I've been in the hospital too. I just wanted you to know that there are people in the world who are thinking about you and wishing you the best. I wanted to tell you a funny joke to cheer you up. What do you call a witch who goes to the beach? A Sand-Witch!	1043.656					1	1	Yes			7	7			active_control
7.86E+02	Photos of landscapes	10000			Yes, I want to do a new task for a $2 bonus	Woman	Hi, My name is Renee and I am sitting here thinking about you right now and want you to know and feel the happiness and love I feel for you. You see, I have spent many days and nights in the hospital and it's all in the past now. All the wonderful people there made me better and I know that I was special and you are special too and will see, feel and have good things with people and the love they…	368.855					2	0	Yes			7	7			active_control
4.42E+02	Photos of landscapes	100	Photos of landscapes	100
6.90E+01	Photos of landscapes	10000			Yes, I want to do a new task for a $2 bonus	Woman	Thank you for being such a strong, and amazing spirit! I know things are hard, but there are many people who care about you and think about you, even if they don't know you. I hope you can feel the love around you this holiday season. Please continue to brighten the world with your incredible smile and spirit.	134.898	2	0					Yes	6	6					control
4.41E+02	Photos of landscapes	10000			Yes, I want to do a new task for a $2 bonus	Another identity not listed	Happy holidays! You're incredibly strong. Your luck might not have been the greatest in the past, but you're doing really well. You're doing great, and you'll become stronger because of what's happening right now. During the holiday season, it's important to remember that it's a season of love, and that you're surrounded by people who love you. They might be family, they might be friends, or they…	259.263					2	0	Yes			4	7			active_control
5.44E+02	Photos of landscapes	10000			Yes, I want to do a new task for a $2 bonus	Man	Hi, and happy holidays! This is the time of year when thinking of the people you love is most important. It's not about gifts, but family and friends! Think for a while about the people closest to you, and what it is you love about them - especially your closest friends, because it's hard sometimes to tell them how much you care.	187.953					2	0	Yes			1	1			active_control
2.20E+02	Product reviews and ratings	100	Photos of faces	100
7.93E+02	Photos of landscapes	100	Photos of landscapes	10000	Yes, I want to do a new task for a $2 bonus	Man	Hey you! I wish you the best holidays ever, because you know what? You are awesome. Everyone thinks so, and we can't wait until you get back home to your family and friends. They totally miss how awesome you are, so I hope you get better soon, and enjoy the holiday season!	980.511	1	1					Yes	5	4					control
7.40E+01	Photos of landscapes	10000			Yes, I want to do a new task for a $2 bonus	Woman	Happy Holidays!! Wishing you a wonderful winter season. Stay strong, and don't forget how amazing you are!	74.921			2	0			Yes					4	4	reward
3.16E+02	Photos of landscapes	10000			Yes, I want to do a new task for a $2 bonus	Woman	Happy Holidays! I know being in the hospital and not feeling great can be tough, especially when it's the holidays and you want to be home with family. But your family loves you and is always with you because they love you and think of you all the time. And no matter where you spend the holidays, you can have joy. Joy is something inside you, not something in a certain place like at home, it is c…	166.4			2	0			Yes					4	4	reward
2.38E+02	Photos of landscapes	10000			Yes, I want to do a new task for a $2 bonus	Woman	I hope that wherever you are you can see the best in everything. I hope have heroes to help you though your fight and that you can see that your challenges will only make you stronger in the end no matter how hard it is now.	404.59	2	0					No	3	3					control
9.90E+01	Photos of landscapes	100	Photos of landscapes	10000	Yes, I want to do a new task for a $2 bonus	Woman	Hello! I hope you are doing well and having some fun! Being stuck in the hospital is no fun, but having friends and family around is what matters the most during these times! Keep doing what the doctors tell you and soon you will be out before you know it! Get well soon and have fun this holiday season!	257.221			1	1			Yes					7	6	reward
1.50E+02	Photos of landscapes	10000			Yes, I want to do a new task for a $2 bonus	Woman	Hey there kid! You want to know a secret? You're my hero. You know why? You're super strong and courageous. You're positive, and your smile lights up the room. Thank you for being a hero to me and many others around the world. Please keep being awesome!	181.05	1	1					Yes	6	7					control
4.43E+02	Photos of landscapes	100	Photos of landscapes	10000	Yes, I want to do a new task for a $2 bonus	Woman	Dear Friend, I hope you are having much joy over the holiday season and are on your way to a speedy and full recovery. Blessings to you and all who care for you during this season and always. I hope that you have a good day. Please know that you are thought of and prayed for by many. Keep hope and peace in your heart always! Love and blessings to you!	102.253			2	0			No					7	7	reward
5.06E+02	Photos of landscapes	100	Photos of landscapes	10000	Yes, I want to do a new task for a $2 bonus	Woman	Hello, How is your day going? I wanted to let you know that you are strong and that even though you are not home for the holidays, I am thinking of you. You are special and a fighter and you WILL get better. Just believe. Everyone in life goes through hard times, what matters is how you get through it and seeing yourself on the other side as the winner. Best regards, :)	173.431					2	0	Yes			7	7			active_control
4.57E+02	Photos of landscapes	10000			Yes, I want to do a new task for a $2 bonus	Man	Happy Holidays! Feel better soon!	54.366	2	0					Yes	4	4					control
2.17E+02	Photos of landscapes	10000			Yes, I want to do a new task for a $2 bonus	Woman	Dear -----, At time time of year, it can be hard to be far from home. There are so many people thinking of you and praying. I hope you have a wonderful holiday and that this time is filled with happiness and peace.	278.193					2	0	No			4	7			active_control
2.90E+01	Photos of landscapes	100	Photos of landscapes	100
6.87E+02	Photos of landscapes	100	Photos of landscapes	10000	Yes, I want to do a new task for a $2 bonus	Woman	Dear friend, I am so happy to have the honor of writing to you. I'd like to wish you a very happy holiday season! When I think about the holidays, I remember eating big meals at my grandma's house as a child. She made the yummiest chicken noodles in the world! That was my favorite holiday food. What is your favorite holiday food? What is your favorite every day food? Mine is pizza. Another thing …	164.418	2	0					Yes	5	7					control
6.11E+02	Photos of landscapes	100	Photos of landscapes	10000	Yes, I want to do a new task for a $2 bonus	Woman	Hello, I wanted to write you this letter to tell you I was thinking of you. I hope that you are having a good day today and looking forward to the holidays. Your courage is impressive and I wish everyone was as strong as you. Maybe you could draw a picture today showing all of your favorite things that you like. One of my favorite thing are animals. I have a ten year old cat named Daphney. She is…	381.909					1	1	Yes			7	7			active_control
4.78E+02	Photos of landscapes	10000			Yes, I want to do a new task for a $2 bonus	Man	Hello, I want to let you know that you are special and very much loved by your family and friends. I hope you are feeling better during this time of season and get feel better soon.	158.849					0	2	No			6	6			active_control
3.81E+02	Photos of landscapes	10000			Yes, I want to do a new task for a $2 bonus	Woman	Hello! I hope you are feeling well today. It can be fun to spend the holidays away from home, share stories with the other kids of how you spend the holidays, I bet they have stories to share, too! When your family visit you, they bring the holidays with them, because they love you and holiday happiness happens whenever you are together. I hope you get well soon.	289.15			1.5	0.5			Yes					6	6	reward
6.19E+02	Photos of landscapes	10000			Yes, I want to do a new task for a $2 bonus	Woman	Happy holidays! I hope this letter brings you cheer. You are an inspiration to everyone. Please know that you are not alone and are loved. We are all thinking of you and wish you a great recovery. Happy Holidays!	197.201			1	1			Yes					7	7	reward
8.10E+01	Photos of landscapes	10000			Yes, I want to do a new task for a $2 bonus	Woman	Hi there! I am writing to let you know that you are awesome! Keep being a rockstar. Happy Holidays! Keep looking up.	101.184	2	0					Yes	5	5					control
8.35E+02	Photos of landscapes	10000			Yes, I want to do a new task for a $2 bonus	Man	Dear, I truly admire your strength and resilience. You are always in our thoughts... Please know that when you're weary and gray shies gather round that a wish for light and rainbows upon you may be found. I send warm wishes to you and your family. Jesse Porter	498.671			1.8	0.2			Yes					5	6	reward
6.54E+02	Photos of landscapes	100	Photos of landscapes	10000	Yes, I want to do a new task for a $2 bonus	Man	Hello My Dear! I want to wish you a Merry Christmas and Happy Holidays during this time of the year! I want you to know that all of us love you and we all are thinking of you during this time. I know that it is not fun to spend the holidays at the hospital, but you have made many fans during this time! We all pray for your health and well being during the holidays. I know that Santa Claus will ma…	301.534					2	0	Yes			7	7			active_control
3.50E+01	Photos of faces	10000	Photos of landscapes	10000	Yes, I want to do a new task for a $2 bonus	Woman	Hi there! May your days be full of sunshine through some gloomy times. The days are always brighter with a smile, and smiles are contagious because whoever you smile at will smile back!	70.095					1	1	Yes			7	7			active_control
1.19E+02	Photos of landscapes	10000			Yes, I want to do a new task for a $2 bonus	Woman	Hello there! Happy holidays to you! I know you're sick, and it's hard to be happy when you're sick; but there are lots of people trying to make you feel better. Do you know what falls in the winter but never gets hurt? Snow! Where do snowmen keep their money? In a snowbank! I hope those jokes made you smile, and I hope you day gets better and better. Wishing you health and joy -- Holly	229.664	2	0					Yes	5	5					control
7.25E+02	Photos of faces	10000	Photos of landscapes	10000	Yes, I want to do a new task for a $2 bonus	Man	Our family wanted to let you know that you ARE SO BRAVE! You ARE SO STRONG! In the words of the great Dr. Seuss, "Kid, you'll move mountains!" We want to wish you the happiest of holidays! Remember, the holidays aren't about WHERE you are, or WHAT you receive, they're about WHO you spend them with. Your family, friends, doctors, and nurses love and care for you SO MUCH, and that's the GREATEST GI…	812.41					1	1	Yes			7	7			active_control
4.58E+02	Photos of landscapes	10000			Yes, I want to do a new task for a $2 bonus	Man	I want to wish you a happy holiday season! Things may seem bad right now, but have hope that things will surely get better. Even though you may not get to spend this holiday season with family and friends when you are better there will be many more joyous times ahead! Keep your spirits up and know that your family, friends, and myself love you and are wishing a speedy recovery for you.	192.467					2	0	Yes			7	7			active_control
2.63E+02	Photos of landscapes	10000			Yes, I want to do a new task for a $2 bonus	Man	I hope you have a great holiday. There are times in life when things can get hard and seem like they will never end. However, with time, all things pass. We all pray that you enjoy your holiday and are able to spend it with family and friends that mean a lot to you in your life.	101.432					2	0	Yes			6	7			active_control
7.80E+01	Photos of faces	10000	Photos of landscapes	10000	Yes, I want to do a new task for a $2 bonus	Woman	Happy Holidays!!!! I hope message bring you good cheer! Keep pushing on you are worth it!	47.727	2	0					Yes	5	5					control
5.89E+02	Photos of landscapes	10000			Yes, I want to do a new task for a $2 bonus	Woman	Hello! Happy Holidays! I want to let you know that many people are thinking of you and hoping that you get better soon. You are very special and I hope that you will be home soon.	99.477			2	0			Yes					4	4	reward
8.60E+02	Photos of landscapes	10000			Yes, I want to do a new task for a $2 bonus	Man	Happy Holidays, I hope you get well soon. I know that you can persevere through this, and you will come out stronger than before. While it might be painful or uncomfortable now, you will overcome this.	240.771					1	1	Yes			5	6			active_control
7.95E+02	Photos of landscapes	10000			Yes, I want to do a new task for a $2 bonus	Man	While you may not be home, know that everyone loves you and is thinking of you. The great doctors and nurses there are specially trained to help you out and will use their brains to fix you up well. Get better soon, I'm sure all of your friends and family can't wait to play with you when you get back. Happy Holidays	182.563	2	0					Yes	7	7					control
3.93E+02	Photos of landscapes	100	Photos of landscapes	10000	Yes, I want to do a new task for a $2 bonus	Man	Happy Holidays from my family! I wanted to send you a letter wishing you good cheer and happiness during this wonderful season. I hope that while you are in the hospital you are still able to enjoy the holidays and have a great time with family and friends. I wish you the best success if overcoming your sickness. I believe you can be strong enough to kick this sickness down for good. You are stro…	140.899					2	0	Yes			7	7			active_control
5.17E+02	Photos of landscapes	10000			Yes, I want to do a new task for a $2 bonus	Man	Happy holidays! Know that the world is cheering for you and wishing that all your hopes and dreams come true!	324.055					2	0	Yes			5	6			active_control
6.95E+02	Photos of landscapes	10000			Yes, I want to do a new task for a $2 bonus	Woman	Hey there, Merry Christmas kiddo! Thanks for being such a brave patient. It takes courage to go through what you do. And for that, I hope Santa leaves an extra-special present just for you. Don't give up! You'll be out of the hospital in no time. I'm praying for you! "Then the little children were brought to Jesus for Him to place His hands on them and pray for them... [And] Jesus said, “Let the …	570.987					2	0	Yes			7	7			active_control
8.63E+02	Photos of faces	10000	Photos of landscapes	10000	Yes, I want to do a new task for a $2 bonus	Man	Hello there, now you might be in the hospital but there are a lot of things that are there. First off, you're getting better each day and everyday, all the nurses and doctors and everyone else in the world are rooting for you to get better. I also know a child in the hospital and we have the best of time in the hospitals sometimes messing around with the nurses. So, find the little things in to d…	415.957					1	1	Yes			7	6			active_control
9.30E+01	Photos of landscapes	10000			Yes, I want to do a new task for a $2 bonus	Man	Hello there! i am praying for you to heal and be well soon. God can do so much more than Santa claus or anyone else . I will pray hard that you get better and that God will wrap his loving arms around you as you heal.	101.811	1	1					Yes	5	4					control
4.31E+02	Short stories	10000	Photos of landscapes	10000	Yes, I want to do a new task for a $2 bonus	Woman	Santa will be bring you so many gives this year for christmas hope you are happy with what he bring to you this year	164.715	2	0					Yes	7	7					control
5.54E+02	Photos of landscapes	10000			Yes, I want to do a new task for a $2 bonus	Woman	Thank you for being so brave and fighting to get healthy. Your parents and all the doctors and nurses are all rooting for you and so am I. Everyone knows how hard you are fighting and they are all thinking about you and wishing you the best holiday season. I hope Santa brings you all you the best presents and that you get out of the hospital soon!! Take care and know that everyone loves you!!!!	206.954					2	0	Yes			4	6			active_control
2.11E+02	Photos of landscapes	10000			Yes, I want to do a new task for a $2 bonus	Woman	I hope this holiday greeting finds you on the road to recovery. Keep hoping for the best and please remember that there are people who care about you and who are thinking of you during the holidays.	148.594			2	0			Yes					6	6	reward
2.94E+02	Photos of landscapes	10000			Yes, I want to do a new task for a $2 bonus	Woman	Happy Holidays! I am grateful that you are here with us, and that you get to spend the holidays with us. It is such a special time, no matter where you are. You may not be able to be home and with familiarity. However, know that you will be home soon, and that, if nothing else, this letter is a token of familiarity. You are a very strong human being and I am proud of you. I hope you have a wonder…	121.728			2	0			Yes					7	6	reward
6.80E+02	Photos of landscapes	100	Photos of landscapes	10000	Yes, I want to do a new task for a $2 bonus	Man	Try to stay cheerful my young one. You have your whole life ahead of you. This will soon pass. The healthcare you are receiving is so much better than most of the world and you should feel blessed for that. I wish you warm holiday greetings and keep in mind you are loved and cared about even by people like myself who don't know you. All the Best, Brian Randall	187.186			2	0			Yes					7	7	reward
6.97E+02	Photos of landscapes	10000			Yes, I want to do a new task for a $2 bonus	Woman	Hello, I'm sorry to hear that you have to spend the holiday in the hospital. I am writing to let you know that while you are sick people are thinking of you and sending good thoughts your way. Warm wishes, Jan	307.169			2	0			Yes					4	4	reward
7.37E+02	Photos of landscapes	10000			Yes, I want to do a new task for a $2 bonus	Woman	Hello, Hello and nice to meet you! I'm so sorry that you are spending part of the holiday season in hospital, but I want you to know that there are people out there rooting for you! I truly hope that you will recover or get the medical attention that you need -- I know it can be scary but I'm willing to bet that your care team is doing everything that they can to get you home. Happy Holidays!	158.316					2	0	Yes			1	1			active_control
2.03E+02	Photos of landscapes	100	Photos of landscapes	100
3.43E+02	Photos of landscapes	100	Photos of landscapes	1000
1.00E+02	Photos of landscapes	10000			Yes, I want to do a new task for a $2 bonus	Man	Hey there! I know things may seem tough right now, but whenever you are down, I want you to remember that you are strong and brave. More than you know! When you are all better, you will be even stronger than you imagine! Stay strong and keep your head up!	112.847			2	0			Yes					7	7	reward
5.75E+02	Photos of landscapes	10000			Yes, I want to do a new task for a $2 bonus	Man	Dear (Insert Name), I wish you a happy holiday season! No matter who is a part of your life, I hope that they treat you with kindness and love during this holiday season! Do not forget to be good and remember to smile! - Jacob	170.232	2	0					Yes	5	6					control
8.81E+02	Photos of landscapes	10000			Yes, I want to do a new task for a $2 bonus	Man	Hello, I don't know you, and you don't know me. All I know is that something has happened to you, and unfortunately you will be spending this holiday season in a hospital. That may sound like it will be terrible, but as someone who has spent Christmas in a hospital as well, it's not all bad. The holiday spirit doesn't stop just because you're not home. I'm sure the hospital staff will be doing ev…	384.457					2	0	Yes			3	6			active_control
4.20E+02	Photos of landscapes	10000			Yes, I want to do a new task for a $2 bonus	Woman	Hello there! I'm sorry to hear you aren't feeling well. I hope that you'll be able to go home for the holidays, but if not, I hope that you and your family will have a lovely holiday being together, even if it is at the hospital.	91.861			1	1			Yes					6	6	reward
1.70E+02	Photos of landscapes	10000			Yes, I want to do a new task for a $2 bonus	Woman	Happy holidays! I hope you're enjoying the cheer of the season, eating lots of yummy foods, and spending lots of time with family. Did you ask for anything special from Santa? I'm sure that your stocking will be overflowing with goodies on Christmas morning! Don't forget to take time to enjoy the holidays because they only roll around once every 365 days and they truly are the most wonderful time…	211.072					2	0	Yes			7	7			active_control
3.70E+01	Photos of landscapes	10000			Yes, I want to do a new task for a $2 bonus	Man	Hey there, I just wanted to wish you a happy holidays! I hope you'll start to feel better soon or already feeling better. I know your friends and family misses you and wish that you were out of the hospital.	128.649	2	0					Yes	7	7					control
8.55E+02	Photos of landscapes	10000			Yes, I want to do a new task for a $2 bonus	Woman	Merry Christmas! May your Christmas be filled with joy and hope! Enjoy your family and friends this holiday season. Best wishes for the new year!	78.201	2	0					Yes	1	2					control
4.90E+01	Photos of faces	10000	Photos of landscapes	10000	Yes, I want to do a new task for a $2 bonus	Woman	Times are tough but keep in mind that you are in the best facility to be struggling with whatever has you down. Santa will be sure to visit you!	27.591	2	0					Yes	2	3					control
3.10E+02	Photos of landscapes	10000			Yes, I want to do a new task for a $2 bonus	Man	Dear friend, My name is Alex and I wanted you to know that this holiday season I am thinking of you. I hope you enjoy all the festivities this year and wish you a speedy recovery. If you ever need a friend to talk to, please write back at any time. Truly Yours, Alex	78.901	2	0					Yes	7	7					control
5.95E+02	Photos of landscapes	10000			Yes, I want to do a new task for a $2 bonus	Woman	Happy Holidays! I am so sorry that you are feeling unwell and wish you well! I hope that Santa gives you what you want most this year. I also hope that you recover quickly! Happy Holidays!	126.042	2	0					Yes	7	7					control
1.01E+02	Photos of faces	10	Photos of landscapes	10
6.39E+02	Photos of landscapes	10000			Yes, I want to do a new task for a $2 bonus	Man	Hi, how are you friends, I hope you have a quick recovery, try to make a recovery prosper.	7.824			2	0			Yes					7	7	reward
5.20E+01	Photos of faces	100	Photos of landscapes	10
7.29E+02	Photos of landscapes	10000			Yes, I want to do a new task for a $2 bonus	Man	Hey, This is a college student writing this letter to you. I just wanted to let you know that you are strong and I know you will pull through. This just makes you more of a warrior and stronger than many other kids. I wish you nothing but great things and you will be better than ever. Sincerely, Omar	644.999					2	0	Yes			7	7			active_control
1.49E+02	Photos of landscapes	10000			Yes, I want to do a new task for a $2 bonus	Woman	I would like to extend some holiday joy your way this season! I wish for you in the new year is good health and good fortune!	58.112			1	1			Yes					7	7	reward
8.00E+02	Photos of landscapes	10000			Yes, I want to do a new task for a $2 bonus	Woman	I am sorry that you must spend the holiday season in the hospital. I hope that you get better soon and be home with your family.	35.416			2	0			No					7	7	reward
2.30E+02	Product reviews and ratings	100	Photos of landscapes	100
1.33E+02	Photos of landscapes	10000			Yes, I want to do a new task for a $2 bonus	Man	Hello! I am so sorry that you aren't feeling well. My heart goes out to you. You will get better, I'm sure of it. Just have patience and give it time. All my best wishes to you. Take care!	85.512			2	0			Yes					3	6	reward
9.00E+00	Photos of faces	10000	Photos of landscapes	10000	No, I don't want to do a new task	Man
6.79E+02	Photos of landscapes	10000			Yes, I want to do a new task for a $2 bonus	Woman	Hello! I'm sorry you can't be home right now. You are so strong! Hang in there and things will get better! I wish for happiness for you and your loved ones this holiday season. :)	326.273					2	0	Yes			7	7			active_control
2.88E+02	Photos of landscapes	100	Photos of landscapes	10000	Yes, I want to do a new task for a $2 bonus	Man	Happy holidays! I just wanted to let you know that people are thinking of you and hoping you feel better. I know it’s hard to spend the holidays away from home, but home is wherever we feel loved. I hope that you know you are loved this holiday and every day. -Dave	187.309					2	0	Yes			7	7			active_control
1.81E+02	Photos of landscapes	10000			Yes, I want to do a new task for a $2 bonus	Man	Home is where the heart is. Therefore, home can be anywhere including the exact place you are at right now. Remember kid, sickness is just weakness leaving the body. Then you become strong! Cheers!	135.135					2	0	Yes			7	7			active_control
1.96E+02	Photos of landscapes	10000			Yes, I want to do a new task for a $2 bonus	Man	Hello! This year has been rather interesting. Things have probably been very tough for you. But look how strong you've been! The good news is that regardless of what goes on around us, we can still decide how we choose to react to it. While I don't know who you are personally, I do know that you have amazing potential. We all do. So never feel like there is something impossible in front of you. W…	149.87					1	1	Yes			7	7			active_control
3.84E+02	Photos of landscapes	100	Product reviews and ratings	100
4.32E+02	Short stories	100	Photos of faces	100
8.03E+02	Photos of landscapes	10000			Yes, I want to do a new task for a $2 bonus	Woman	Happy Holidays! It's been a long year, but I'm sure it's been even longer for you. This year has been crazy, with tons of ups and downs, but somehow you and I have made it. That is more than enough to celebrate. The holiday season is an occasion meant to lift spirits and enjoy time with your loved ones. Even if you are feeling down or lonely, know this; there is hope. There is always someone watc…	826.6	2	0					Yes	7	6					control
4.29E+02	Photos of landscapes	10000			Yes, I want to do a new task for a $2 bonus	Woman	Hello, my friend! I hope this letter reaches you on a beautiful, sunshiny day. I am writing to share my smile with you. I hope you can feel it reach your face!! I know that you might be sick this holiday season, but I want you to always have something to smile about. Maybe this letter will help with that. I have two little girls and two little dogs. The dogs are boys and the girls are kids. :) We…	477.641					2	0	Yes			5	6			active_control
7.30E+01	Photos of landscapes	100	Photos of faces	100
9.00E+01	Product reviews and ratings	100	Photos of landscapes	100
1.95E+02	Photos of landscapes	100	Photos of landscapes	100
2.75E+02	Photos of landscapes	100	Photos of faces	100
8.24E+02	Photos of landscapes	100	Photos of landscapes	10000	Yes, I want to do a new task for a $2 bonus	Man	Wishing you a happy holidays! While you probably would rather be spending it anywhere else, just know that people care for you and are wishing that you feel better! You got this!	198.736					2	0	No			4	3			active_control
2.93E+02	Photos of landscapes	10000			Yes, I want to do a new task for a $2 bonus	Woman	Hi! Happy Holidays! I'm sure that you're gonna get lots of presents this year! I hope you get everything you wished for! I know things seem sad right now, but things will get better for you, I know it! Wishing you all the best! Love, Vicky	153.675					1.5	0.5	Yes			6	7			active_control
7.30E+02	Photos of landscapes	10000			Yes, I want to do a new task for a $2 bonus	Woman	Hi, I just wanted to write and tell you that I am wishing to the stars above that you will have a great Holiday season. I have a son who had to spend a lot of time in the hospital around Christmas. I think I was sadder than he was. When I asked him to tell me something he really wanted, he said he wanted color paper and crayons so he could make cards for all of the other kids in the hospital. Whe…	1046.064			0	2			Yes					7	7	reward
7.84E+02	Photos of landscapes	10000			Yes, I want to do a new task for a $2 bonus	Woman	Hello friend, During the holiday season, it's easy to get wrapped up in all of the festive music and the shiny new toys. But what really makes this time of year truly special, is the love and joy we give to one another. And I know for certain that you are the reason the holidays are always as special as they are. Because it takes such a strong and loving heart to have to spend the holidays workin…	470.885			0	2			Yes					6	6	reward
7.20E+02	Photos of landscapes	10000			Yes, I want to do a new task for a $2 bonus	Woman	Christmas is a magical time where people feel generous and thankful. Enjoy your holiday time with whom ever comes into you're life this season. Enjoy the lights and the energy coming from holiday cheer.	171.577	1.5	0.5					Yes	6	7					control
7.60E+02	Photos of landscapes	10000			Yes, I want to do a new task for a $2 bonus	Man	Hey Kid, How are you feeling right now? Happy I hope, if not then please read this letter because by the end of this message, I'll make sure you will have a big smile on your face. You might be feeling a bit sad because you are stuck in the hospital while the holidays is going on, but I just want you to know that there will be better times ahead for you. You are not alone, people care about you a…	1056.753	2	0					Yes	5	7					control
4.23E+02	Photos of landscapes	10000			Yes, I want to do a new task for a $2 bonus	Woman	Happy holidays! Though you don't know me, I wanted to send you some cheer and let you know that people in the world care about you and want you to have a wonderful holiday season. No matter why you are spending this holiday in the hospital, keep a positive attitude and know that better times are coming. Smile and be merry!	118.721					1	1	Yes			7	7			active_control
8.36E+02	Photos of landscapes	10000			Yes, I want to do a new task for a $2 bonus	Woman	Hello, My name is Stacie and I'm writing to you from New York! I wanted to make sure you had a very special holiday season, and I hope this letter helps. My family celebrates a few different holidays during the winter season, does yours as well? Sometimes we celebrate Hannukah, and sometimes we celebrate Christmas. On Christmas Eve, my family likes to go out to a Chinese restaurant, since this is…	1575.349			1	1			Yes					7	7	reward
1.30E+02	Photos of landscapes	100	Photos of landscapes	10000	Yes, I want to do a new task for a $2 bonus	Woman	Happy holidays! I so admire your strength and resilience- you are a fighter! Keep a smile on your face and remember that you are never alone. Warm wishes to you and your family this season.	111.079			0	2			Yes					7	7	reward
1.85E+02	Photos of landscapes	10000			Yes, I want to do a new task for a $2 bonus	Woman	Happy Holidays! I am so sorry that you aren't feeling well right now. Lot's of people are thinking about you and wishing you the very, very best. I hope that your holiday is filled with joy and special times with your family. Keep Fighting!	76.782			1	1			Yes					7	7	reward
4.55E+02	Photos of landscapes	10000			Yes, I want to do a new task for a $2 bonus	Man	Hi! I know that spending the holidays in the hospital isn't the greatest but you're strong for being able to manage in there and you can do it! The nurses and doctors are working hard to get you better and even though it isn't the best I'm sure there are fun times ahead. You'll get better soon and it'll be worth the hospital stay!	74.669					2	0	Yes			5	7			active_control
5.25E+02	Photos of landscapes	10000			Yes, I want to do a new task for a $2 bonus	Man	The holidays are bright with cheer and joy. It is the favorite part of the year for many and I hope you're cherishing every moment. I hope you're recovering well and that you feel better soon! The holidays are about what you make of it, just think of all the happy moments with your family and how you will be able to spend those type of moments in the future and right now as your family and others…	345.239			1.5	0.5			Yes					7	5	reward
5.10E+02	Photos of landscapes	10000			Yes, I want to do a new task for a $2 bonus	Man	Hello there. I'm just writing this letter to wish you happy holidays! I know that this probably isn't how you pictured spending your holidays, but I just want you to know that there are people that care about you and that I hope you you feel better.	581.849					1.5	0.5	Yes			5	6			active_control
3.07E+02	Photos of landscapes	10000			Yes, I want to do a new task for a $2 bonus	Man	Hello and Happy Holidays! During this holiday season, I want you to know that we are thinking about you and wanted you to know that we admire your strength and resilience while facing this difficult time. You are a source of inspiration to me and my family and I wanted you to know that we are all thinking about you and wishing you all the best! Happy Holidays!	213.684			2	0			Yes					3	4	reward
4.80E+01	Photos of landscapes	10000			Yes, I want to do a new task for a $2 bonus	Man	Hello and happy holidays! I hope that you find a lot of cheer this holiday season and know that there are people rooting for you on the outside to get better - people that you don't even know! I wish you all the happiness and good health in the comping months. Have a wonderful day!	143.001			0	2			Yes					4	6	reward
1.72E+02	Short stories	10000	Photos of landscapes	10000	No, I don't want to do a new task	Woman
1.24E+02	Photos of landscapes	100	Photos of landscapes	100
7.31E+02	Photos of landscapes	10000			Yes, I want to do a new task for a $2 bonus	Man	beautiful prince I hope that this Christmas you spend it very well in harmony and a lot of love near your family and friends	76.475			2	0			Yes					7	7	reward
8.37E+02	Photos of landscapes	100	Photos of landscapes	100
2.77E+02	Photos of landscapes	100	Photos of landscapes	10000	Yes, I want to do a new task for a $2 bonus	Woman	Happy holidays, little one! I hope your day is filled with happiness and love during these wintery months. I know being in a hospital and away from your friends and family during this time is hard, but you're strong! You can get through this. You have so much love and support. Happy holidays!	160.859					2	0	Yes			7	7			active_control
4.35E+02	Photos of faces	10000	Photos of landscapes	10000	Yes, I want to do a new task for a $2 bonus	Woman	I hope you're doing okay, I understand it may be difficult, but you are loved and cared for. I hope you have a Merry Christmas, and get lots of toys and candy.	49.857	1	1					Yes	7	7					control
1.12E+02	Photos of landscapes	10000			Yes, I want to do a new task for a $2 bonus	Woman	Happy Holidays! I wanted to write to let you know that I'm thinking of you during this season, and I think you're a very brave and tough kid! I know these are hard times, but you're not alone. I hope you're feeling better soon!	92.516			2	0			Yes					5	5	reward
8.67E+02	Photos of landscapes	10000			Yes, I want to do a new task for a $2 bonus	Man	I hope you are having a great holiday season and making the most of every moment. I know your bravery and strength will help you through out your journey!	209.717			2	0			Yes					2	6	reward
2.29E+02	Photos of landscapes	10000			Yes, I want to do a new task for a $2 bonus	Man	Hello, Season's Greetings from me to you! I hear that you recently got sick and I wanted to send my best wishes to you. I hope you recover quickly and can leave the hospital soon because I'm sure someone misses you at home! Sending my best regards, Jonathan from California! =)	277.827	0.5	1.5					Yes	7	7					control
4.79E+02	Photos of landscapes	100	Photos of landscapes	10000	Yes, I want to do a new task for a $2 bonus	Man	Dear (name), I hope you're having a good holiday this season! I understand you're not feeling very well right now. I just want you to know that I think you're very strong, and that you're a big inspiration to me. I hope that you get well soon and have as much fun as you can in the meantime! You are awesome! Love, Anon	459.773	1.75	0.25					Yes	4	7					control
1.62E+02	Photos of landscapes	100	Photos of landscapes	10000	Yes, I want to do a new task for a $2 bonus	Man	How're you this wonderful holiday season? As the snow is falling and the festivities of the year are coming together. I am working my hardest to ensure that I am able to gift all the presents you and all the other children are wishing for. Speaking of which what do you want this Christmas season? I have noticed you have been especially good and you show extreme strength. Keep up the great work an…	220.602	1.75	0.25					Yes	5	7					control
2.02E+02	Photos of landscapes	100	Photos of landscapes	100
7.04E+02	Photos of landscapes	100	Photos of landscapes	10000	Yes, I want to do a new task for a $2 bonus	Man	Hey! I want to let you know that you have a lot of people that love and support you. Your family loves and you also have a lot of people that you don't even know that's rooting for you. I want to let you know that you are not in this alone. I wish you love and a good recovery. please keep your head up and also you spirits and remember you have a lot of people that really love you.	232.486			0	2			Yes					7	7	reward
2.89E+02	Photos of landscapes	10000			Yes, I want to do a new task for a $2 bonus	Man	I hope you are having a very great day! I want you to know that everything will get better and there is so much you have to look forward too! I hope you can spend this holiday with a smile on your face and love in your heart!	81.661					2	0	Yes			7	7			active_control
3.00E+00	Photos of landscapes	100	Photos of landscapes	100
1.23E+02	Photos of faces	100	Photos of landscapes	100
1.28E+02	Product reviews and ratings	10000	Photos of landscapes	10000	Yes, I want to do a new task for a $2 bonus	Woman	Hey! I know times are tough right now but you'll get through it, I believe in you! You're stronger than you think. Your family, friends, and even people you might not know are rooting for you to get better and get through this. It's Christmas - if you're worried about your present back at home, don't worry! I've asked Santa to bring your present here! Get well soon, and happy holidays! - from som…	186.808					1	1	Yes			7	7			active_control
5.72E+02	Photos of landscapes	10000			Yes, I want to do a new task for a $2 bonus	Man	Hi! I hope you are doing okay and feeling the Holiday spirit! If not, that's okay, just know that you are special and your family and friends love you. I hope good memories and good cheer are had with you and them in fellowship. Happy Holidays & Merry Christmas!	111.418					1.5	0.5	Yes			6	6			active_control
4.98E+02	Product reviews and ratings	10000	Photos of landscapes	10000	Yes, I want to do a new task for a $2 bonus	Woman	Hello! I hope you have a wonderful and joyful holiday season and spend it with those you love! Never let your circumstances dull your sparkle, you are beautiful! Sending so much love to you and yours Love, Grace	131.204			0	2			Yes					7	7	reward
7.94E+02	Photos of landscapes	10000			Yes, I want to do a new task for a $2 bonus	Man	Hello! I heard you had to spend your holidays being cooped up in a hospital. That STINKS! But not like someone who just farted. Even though you have to spend your holidays in a lame hospital, there's always good in times, or situations that don't seem to be great. I won't lie to you, I won't be spending holidays in a hospital, I'll probably be spending it with my family like usual. Not a big fami…	752.945					2	0	Yes			7	7			active_control
3.42E+02	Short stories	10000	Photos of landscapes	10000	Yes, I want to do a new task for a $2 bonus	Man	To: A very special person, You are very brave and an inspiration to everyone around you. Keep battling, and never forget how amazing you are! People everywhere are rooting for you!	200.048					2	0	Yes			7	7			active_control
1	Product reviews and ratings	100	Photos of faces	100
9.70E+01	Photos of faces	100	Photos of landscapes	100
2.46E+02	Photos of landscapes	100	Photos of landscapes	10000	Yes, I want to do a new task for a $2 bonus	Man	To whom it may concern, I just wanted to write you a letter to wish you Happy Holidays. While it might be tough to be spending it at the hospital and not at home, there are people working on making you better so you can return home and spend it with friends and family. I wish you to feel better and be strong. You will get through this and Happy Holidays,	96.057			2	0			Yes					6	7	reward
6.10E+01	Photos of landscapes	100	Photos of landscapes	100
1.56E+02	Photos of landscapes	10000			Yes, I want to do a new task for a $2 bonus	Woman	Happy Holidays! Things may not be looking so bright right now but you have a bright future ahead of you!! You need to focus on yourself and believe in yourself.	64.753			2	0			Yes					6	7	reward
3.52E+02	Photos of landscapes	10000			Yes, I want to do a new task for a $2 bonus	Man	Please come back home from the hospital soon! Your toys really miss you.	351.898			0	2			Yes					4	4	reward
1.37E+02	Photos of landscapes	10000			Yes, I want to do a new task for a $2 bonus	Man	Hey Buddy! While you are reading this letter, I am on the other end knowing you will get better. You are not alone, there are a lot of people out there thinking about you. I know you are going to feel better. I hope you have a really good Christmas, and Happy New Year!	103.001	2	0					Yes	5	5					control
3.32E+02	Photos of landscapes	10000			Yes, I want to do a new task for a $2 bonus	Man	Hello! I want to wish you happy holidays! I know that the hospital might not be the best place you want to be right now, but you're a fighter! I believe in you, and I know that the best outcome will happen! You are one of the strongest people I know! You are so brave and courageous to spend the holidays in the hospital!	110.873					2	0	Yes			5	5			active_control
3.57E+02	Photos of landscapes	10000			Yes, I want to do a new task for a $2 bonus	Woman	Hi! I just want to say happy holidays and I'm sending positive thoughts your way!	128.208			2	0			Yes					5	6	reward
3.01E+02	Photos of landscapes	100	Photos of landscapes	10000	Yes, I want to do a new task for a $2 bonus	Man	Have a wonderful Holiday Season! Stay positive, we are thinking of you, and we know you will do well.	197.492	2	0					Yes	7	7					control
8.54E+02	Photos of faces	10000	Photos of landscapes	10000	Yes, I want to do a new task for a $2 bonus	Man	This may be a sad time for you this holiday season, but you have friends from all around the world praying and cheering you on to victory. Smile for us all and show everyone just how strong you are. Never give up and always dream big no matter how difficult things may seem. Always remember how strong you truly are and the bright future ahead of you patiently waiting for you to conquer it.	625.855	2	0					Yes	7	7					control
5.18E+02	Photos of landscapes	100	Photos of landscapes	10000	Yes, I want to do a new task for a $2 bonus	Man	Hi sweetie, I hope you are doing well! Me and my family are thinking about you and hoping that you will get better soon. You are a brave and wonderful person who deserves all the happiness in life. We wish you a speedy recovery and know that we are thinking about you and sending positive thoughts your way.	138.199	2	0					Yes	7	7					control
1.69E+02	Photos of landscapes	10000			Yes, I want to do a new task for a $2 bonus	Man	Hey, I know things are tough right now. I know you’re tougher. Never forget how amazing YOU are. I hope you have a great day today!	372.666	1	1					No	7	4					control
2.06E+02	Photos of faces	10000	Photos of landscapes	10000	Yes, I want to do a new task for a $2 bonus	Woman	You will shine like a sun after this pain goes away!	62.54			1	1			Yes					5	5	reward
2.50E+02	Photos of landscapes	10000			Yes, I want to do a new task for a $2 bonus	Man	Seasons Greetings, It is during this time of year that we should look around us and be thankful for all that we have. A family member who watches over us. A nurse or doctor to make us feel better. Even a letter from a stranger can be a blessing. I just wanted to let you know that you have many people who love you and are praying for you. Happy holidays	240.409			1.9	0.1			No					2	4	reward
7.57E+02	Photos of landscapes	10000			Yes, I want to do a new task for a $2 bonus	Man	Hello from the States! I hope your holiday season is cheerful and full of good spirit! Know that others are thinking of you and wishing you the best this time of year, even as far away as Texas (that's where I'm from). Be well, and have a happy holiday! :-) Best, Scott	489.211			0	2			Yes					6	6	reward
4.85E+02	Photos of landscapes	10000			Yes, I want to do a new task for a $2 bonus	Man	Dear munchkin, hope you are enjoying your holidays! They are beautiful time of the year to reflect on how blessed you are despite your current situation. Remember you are a special little person and you are cherished dearly. Life is beautiful because of pain, it's hard but leads to lots of growth. Wishing you a speedy recovery! Happy holidays.	594.048	2	0					Yes	7	7					control
7.45E+02	Short stories	10000	Photos of landscapes	10000	Yes, I want to do a new task for a $2 bonus	Man	I hope that through whatever you are going through and are suffering from that there is always a light at the end of the tunnel for you. I hope you have a great holiday this year and many more to come in the near future.	124.053					2	0	Yes			4	7			active_control
7.72E+02	Photos of landscapes	10000			Yes, I want to do a new task for a $2 bonus	Man	Hay little Champ! You are looking so handsome today and i am telling you that never tell anyone to you, you are looking so cite. Damn cute. By the way, me and some of my friends will surprise you with big balloons and many other awesome things. Wish you will enjoy this holiday season very well. You will again play in the field, going to school because you are the champ	353.18			2	0			Yes					7	6	reward
3.76E+02	Photos of faces	100	Photos of landscapes	100
7.06E+02	Photos of landscapes	10000			Yes, I want to do a new task for a $2 bonus	Woman	To a very special person, Never forget how how amazing and brave you are, you can only get stronger from here! I believe in YOU and inspire me to be a much better person and cherish each moment I have. I wish you a very happy holiday season and for all your wishes to come true! From Laken Hilton	401.719			1	1			Yes					7	7	reward
4.15E+02	Photos of landscapes	100	Photos of landscapes	10000	Yes, I want to do a new task for a $2 bonus	Woman	Hello and Happy Holidays! I wish you the absolute best this holiday season. I hope Santa surprises you with lots of gifts and treats! People are always thinking of you.	87.102	2	0					Yes	5	6					control
7.19E+02	Photos of landscapes	10000			Yes, I want to do a new task for a $2 bonus	Man	Well hello there! I hope this letter finds you in good spirits. I just got done helping Santa load up his sleigh with all the toys the elves made this year. It's the best job in the world, and I just love Christmas! Psss... wanna know a secret? I peeked at Santa's "nice" list, and I saw your name near the very top. You must've been really good this year! I don't have access to see what he has for…	1091.173					2	0	Yes			2	5			active_control
5.62E+02	Photos of landscapes	10000			Yes, I want to do a new task for a $2 bonus	Man	Hey little buddy! How are you feeling today? Better than me I hope, I am so tired from chasing clowns out of my strawberry patch all morning. They just love strawberries! I decided to drop you a line this afternoon because I heard that you love strawberries and clowns. Although the clowns make me chase them some days for eating too many strawberries from the patch, I'd love for you to come hang o…	800.973	2	0					Yes	7	7					control
8.58E+02	Photos of landscapes	100	Photos of landscapes	10000	Yes, I want to do a new task for a $2 bonus	Woman	To a very special person, You are an amazing kid! You inspire me everyday with how strong and brave you are facing the challenges you do everyday. I hope you keep fighting and enjoying life for as long as you can. Never forget how much of an amazing person you are. I hope you always find something to smile and laugh about everyday no matter how small. With imagination you can go anywhere and be a…	1369.785	2	0					Yes	7	7					control
6.77E+02	Photos of landscapes	10000			Yes, I want to do a new task for a $2 bonus	Man	Hey there! I hope you are having an awesome holiday season so far. Remember to get enough sleep and drink water often. Hope you get better soon!	436.218			2	0			Yes					7	7	reward
4.72E+02	Photos of landscapes	100	Photos of landscapes	10000	Yes, I want to do a new task for a $2 bonus	Man	I just wanted to wish you a happy holiday. I know things can be tough sometimes, but you are a strong kid. Always do your best and be kind to others. I hope you have a wonderful holiday and feel better soon.	82.609	0	2					Yes	7	7					control
8.33E+02	Photos of landscapes	10000			Yes, I want to do a new task for a $2 bonus	Woman	Hi there kiddo! I’m a well wisher who wants to send you a heartfelt message this season, and am genuinely hoping you start to feel better soon. I hope you know how much the staff there really cares about you, and I’m sure they are working their hardest to make you feel safe and well again. Just try and be as positive as you can, I’m sending light and positivity your way, and just know I’m a good …	1685.826	2	0					Yes	6	7					control
1.86E+02	Photos of landscapes	10000			Yes, I want to do a new task for a $2 bonus	Man	Happy Holidays! I hope that no matter how you celebrate you are surrounded by those you love, cherish, and enjoy. Get as much joy as you can, you deserve it!	71.691	2	0					Yes	6	6					control
1.15E+02	Photos of landscapes	100	Photos of landscapes	10000	Yes, I want to do a new task for a $2 bonus	Woman	Hi friend! Happy Holidays! I want to remind you that you are awesome, loved, and incredible. I am writing you this letter from the New York City area, and am sending positivity your way. Keep your head up and have a happy holidays :) Best, Your Friend	98.898	2	0					Yes	7	7					control
1.89E+02	Product reviews and ratings	100	Photos of faces	100
1.30E+01	Photos of landscapes	100	Product reviews and ratings	100
6.62E+02	Photos of landscapes	100	Photos of landscapes	10000	Yes, I want to do a new task for a $2 bonus	Woman	Hi! I hope you are having a wonderful time for the holidays and that you are getting all the love, happiness, and joy that you deserve! I'm here to shower you with good vibes and blessings! Heres to a happy holiday! ~ Anonymous :)	193.447					0	2	Yes			7	7			active_control
5.77E+02	Photos of landscapes	100	Photos of landscapes	10000	Yes, I want to do a new task for a $2 bonus	Man	Hello there! I just wanted to wish you happy holidays. I know you and your family will get through this. You are so brave! Here are a few short jokes to hopefully bring a smile. What does an elf study in school?...... The elfabet! What is a cow's favorite holiday?..... Moo-years Day! What did 0 say to 8?..... Nice belt! Hang in there, wish you all the best, you are not alone <3 -K	777.951			1	1			Yes					6	7	reward
8.76E+02	Product reviews and ratings	10000	Short stories	10000
6.67E+02	Photos of landscapes	10000			Yes, I want to do a new task for a $2 bonus	Woman	Hello from California! I know it can't be much fun to spend the holidays in the hospital, so I'm sending you well wishes and holiday cheer. Please keep your chin up and listen to the doctors and nurses. I hope you get better real soon! Love and hugs! Katie	137.349	0	2					Yes	5	6					control
7.36E+02	Photos of landscapes	10000			Yes, I want to do a new task for a $2 bonus	Man	Hello, Happy Holidays! I know being away from family and friends during these times can be super hard, but just think of how much stronger you'll be when you're out of there. There's so many people who love and appreciate and think of you every single day, especially on this special holiday. I hope you have the greatest holiday you possibly can, and remember to always be positive, grateful and ne…	809.19			1	1			Yes					7	7	reward
6.56E+02	Photos of faces	10000	Photos of landscapes	10000	Yes, I want to do a new task for a $2 bonus	Man	Hi how are you over threr i hope your'e feeling good...i want you you to be happy and full of cheer this holiday season as well as your other playmates...just to let you know im always here to help you whenever you need something by the way im gonna bring over some toys for you and to your other friends..stay healthy and warm.	222.719			1	1			Yes					7	7	reward
4.13E+02	Photos of landscapes	10000			Yes, I want to do a new task for a $2 bonus	Man	Hi, I hope you're doing well! I know it must be rough to be sick right now but I hope you'll be back and better than ever!	103.959			1	1			Yes					4	4	reward
3.18E+02	Photos of landscapes	10000			Yes, I want to do a new task for a $2 bonus	Man	Hi there, How are you doing ? Hope you are doing well. I wish I could bring some flowers to you in person. I know it can be really difficult being sick during festival season, please know that the sickness is only temporary and soon you will be outside playing around with your friends. The time being sick would make your free times in future more valuable. Don't feel sad that you are missing out …	345.286					1.5	0.5	Yes			7	7			active_control
6.04E+02	Photos of landscapes	10000			Yes, I want to do a new task for a $2 bonus	Woman	Happy Holidays! Sending you lots of love & wishes for holiday joy from Boston, Massachusetts! Take good care, my friend.	221.151	0	2					Yes	7	7					control
3.17E+02	Photos of faces	100	Photos of landscapes	100
1.27E+02	Photos of landscapes	10000			Yes, I want to do a new task for a $2 bonus	Man	Hey! I hope you have a cheery holiday season. Remember to stay strong, and realize that you are an inspiration for others around you. You rock!	76.332	1.8	0.2					No	6	7					control
1.59E+02	Photos of landscapes	10000			Yes, I want to do a new task for a $2 bonus	Man	Hi There! I don't know you but I do know that you are not feeling well and that the holiday season is here! I am writing to you to let you know that there are always people out there that care for you and love you. People are pulling for you and there is plenty of good in the world, to outweigh the bad and unfair circumstances that some are in. You may feel like the world may not be on your side …	259.748					1	1	Yes			7	7			active_control
8.30E+02	Photos of landscapes	10000			Yes, I want to do a new task for a $2 bonus	Man	Hello Bright Star: I'm writing this letter especially for you! This is just a reminder that you a shining light of the universe. You glow with such a wonderful warmth that makes everyone around you feel like they're snuggling with they're favorite blanket. Your smile puts laughter in the hearts of everyone who sees you. Your imagination is the greatest part of you, never stop believing, continue …	1427.242					2	0	Yes			7	7			active_control
6.37E+02	Photos of landscapes	10000			Yes, I want to do a new task for a $2 bonus	Man	Hello! I know that letters you get from a stranger might not be uplifting in your situation - but I want to wish you a happy holiday season. Please remember that the doctors and nurses are there to help you, and one day it'll be your turn to help someone else. For now, accept the help and do whatever you need to do to get through your stay	360.291			2	0			Yes					3	6	reward
8.11E+02	Product reviews and ratings	10000	Photos of landscapes	10000	Yes, I want to do a new task for a $2 bonus	Woman	Happy holidays darling one! Sending you best wishes and good cheer from Colorado in the United States. Colorado is in the Mid-West of the country with great big mountains and lots of snow in the winter. There's a great big world with so many different places and people to get to know - isn't so neat that we've met now? :)	1128.986			0	2			No					6	6	reward
7.83E+02	Photos of faces	10000	Photos of landscapes	10000	Yes, I want to do a new task for a $2 bonus	Man	Hello my name is Dennis, I want to write something nice as I am a fire fighter and regarded as a hero to many, but this isn't about me, this is about you. I know you are not feeling well and I know it is hard but the real hero is you. We sometimes have bad days but I hope you have more good days, because they day that you fight, makes you a real hero. Never give up hope, this holiday is going to …	427.896	1.5	0.5					Yes	7	7					control
6.74E+02	Photos of landscapes	10000			Yes, I want to do a new task for a $2 bonus	Man	Dear child, I understand that it is not fun being sick in the hospital, especially during a holiday. However, do take note that the world cares about you, and hopes that you will feel better soon. Despite your ups and downs in the world, there will always be a moment in time where you can enjoy life to the fullest. I hope that you and everyone that is feeling bummed out this holiday season is rec…	374.348					2	0	Yes			7	6			active_control
2.41E+02	Photos of landscapes	10000			Yes, I want to do a new task for a $2 bonus	Woman	Hi Buddy! Merry Christmas and Happy Holidays. My name is Amanda, and I live in Colorado. I hope you are having a very merry Christmas, and I hope that Santa was able to get you what you asked for this year. What do you like to do at Christmastime? I like to spend the holiday with my family and my pets. I have a small dog named Rocket, and a big black fluffy cat named Ninja. They are very cuddly. …	214.381					2	0	Yes			4	7			active_control
7.15E+02	Photos of landscapes	10000			Yes, I want to do a new task for a $2 bonus	Woman	Hello there! I am writing this hoping to spread holiday cheer and lift up your holiday spirit! I hope you are doing well and continuing to stay positive! I know you are having a rough time having to stay in the hospital, but don't forget that there are so many people that are supporting you and staying by your side through this journey! Holidays are meant to be spent with your loved ones and desp…	837.688					2	0	Yes			7	7			active_control
6.28E+02	Photos of landscapes	10000			Yes, I want to do a new task for a $2 bonus	Woman	Happy Holidays! I just wanted to write a quick letter to tell you how amazing you are! It takes a lot of bravery to go through a serious illness, especially around the holidays. Luckily, Santa Claus still knows where to find you! I hope you are feeling strong and staying happy - you deserve it! Have a wonderful holiday, and know there is someone out here who is sending you good vibes and praying …	249.213			2	0			Yes					3	5	reward
5.03E+02	Photos of landscapes	100	Photos of landscapes	10000	Yes, I want to do a new task for a $2 bonus	Woman	Seasons greetings darling , I am wishing you all the best and sending all my love during this time. There is someone out there who loves, and cares about you. You never have to feel alone in this world. The people around you are doing their absolute best to make sure you are all better and are the best you you can be. Have a wonderful Christmas, you are a special gift to the world.	175.588					2	0	Yes			7	7			active_control
2.36E+02	Photos of landscapes	100	Photos of landscapes	100
7.66E+02	Photos of landscapes	10000			Yes, I want to do a new task for a $2 bonus	Woman	Happy holidays! you are so brave! this year santa will be coming to you at the hospital and to all the other little boys and girls! Holidays are so much fun and such joy so put that big smile on your face! you are so loved and everyone wishes you the best! Put some Christmas music on or watch Christmas movies with your friends and family. you could even draw santa a picture, im sure he would love…	585.539	1	1					Yes	7	7					control
5.42E+02	Photos of landscapes	10000			Yes, I want to do a new task for a $2 bonus	Woman	Hi! Happy holidays! Are you excited for Santa to come visit you this year? What gift do you want the most? Have you finished making your wish list yet? I hope you get better soon!	151.952			2	0			Yes					5	5	reward
9.60E+01	Photos of landscapes	10000			Yes, I want to do a new task for a $2 bonus	Man	Hope you're having a holiday full of smiles and cheers. Stay strong and if you are ever feeling down look towards the people who love and care about you. Happy Holidays!	116.978	2	0					Yes	5	5					control
4.00E+01	Photos of landscapes	100	Photos of landscapes	100
8.04E+02	Photos of landscapes	100	Photos of landscapes	10000	Yes, I want to do a new task for a $2 bonus	Man	Statutory time off work to care for a dependent: As a working parent you have the right to take reasonable time off to deal with a domestic emergency, which includes when your child is ill and you need time to make alternative arrangements for their care. ... Dads can request time off work to look after their children too.	504.184					1	1	Yes			6	6			active_control
5.73E+02	Photos of landscapes	10000			Yes, I want to do a new task for a $2 bonus	Woman	Hey there. I know spending the holidays in hospitals isn't a lot of fun. My children have had to before. But the hospital is doing their job, making you better! And there's lots of fun to be had if you're creative. Read, watch silly videos, do whatever you can to make the time more fun. And if you're allowed, make some friends and spend time with them. Come up with funny games, drive the adults n…	225.372					1	1	Yes			6	7			active_control
7.61E+02	Photos of landscapes	100	Photos of landscapes	10000	Yes, I want to do a new task for a $2 bonus	Man	Hello and Merry Christmas! I hope this year was filled with lots of cheer! What is your favorite holiday? I think my favorite is Christmas. I always look forward to the Christmas songs because they are so upbeat and positive and I also thoroughly enjoy spending the holidays with my family and friends. (The snow is also pretty too!) Another reason why I think Christmas is special is because of the…	620.231					0	2	Yes			7	7			active_control
2.26E+02	Photos of landscapes	10000			Yes, I want to do a new task for a $2 bonus	Woman	Hi! During the holidays, I just wanted to let you know that someone is thinking about you and cares. Enjoy the beauty of the season. I hope you're able to see the holiday lights. That's my favorite part of the holidays. I like to shop and get presents, but the lights always calm me and me happy. Best wishes.	123.566			2	0			Yes					7	7	reward
1.39E+02	Photos of faces	10000	Photos of landscapes	10000	Yes, I want to do a new task for a $2 bonus	Man	Hi there, While I may not know you, I want to warmly wish you a happy holiday season! I know times may be rough for you right now, but know that you will get through this, and everyone around you loves and cares for you! I hope you enjoy whatever time you get to spend with your family and cherish this beautiful thing we have all been gifted called life. My thoughts are with you and just know that…	108.648					0	2	Yes			7	7			active_control
4.36E+02	Photos of landscapes	10000			Yes, I want to do a new task for a $2 bonus	Another identity not listed	Hi friend, I hope you're having a magical holiday. I'm sorry to hear you're not feeling well. But know that so many people care about you, including me. It sounds like you're in great hands, and I'm excited for you to recover! And the great thing about feeling unwell is extra sympathy = extra presents! Enjoy them buddy, you earned them.	118.701					2	0	Yes			4	6			active_control
1.21E+02	Photos of landscapes	10000			Yes, I want to do a new task for a $2 bonus	Man	Hi, I just want to wish you happy holidays! Being stuck in a cramped room for a while can feel bad, but things can get better. The holidays are a time of cheer, so I want to spread a bit of that to you! I hope you kick the butt of whatever has you down, and that you can be the best person ever in the future!	142.619	1.5	0.5					No	4	6					control
7.02E+02	Photos of landscapes	100	Photos of landscapes	10000	Yes, I want to do a new task for a $2 bonus	Man	Hi (insert child’s name)! I am writing this letter to tell you that you, and other children like you, are an inspiration, even for us adults! Not everyone is as strong as you are, and I think most of us wish we were. Keep up the fight—and remember that the world is thinking of you, and that you are the light shining for us all, especially during this holiday season. -The world	366.629					0	2	No			5	5			active_control
1.80E+01	Photos of landscapes	100	Photos of landscapes	100
4.02E+02	Photos of landscapes	100	Photos of landscapes	10000	Yes, I want to do a new task for a $2 bonus	Man	Hello and Happy Holidays to you. I know things may seem a little sad for you right now because you are in the hospital during the holidays but keep your head up and remember this is only temporary and you'll be back home before you know it. Never forget that you got this and no matter how lonely or sad you may be, just know that everyone around you like your doctors, nurses, family, and friends a…	303.848					2	0	Yes			6	7			active_control
4.04E+02	Photos of landscapes	10000			Yes, I want to do a new task for a $2 bonus	Woman	Happy Holidays! I hope you have a super fun day today and get lots of presents. Keep on being awesome :)	226.043			2	0			Yes					4	6	reward
4.40E+01	Photos of landscapes	10000			Yes, I want to do a new task for a $2 bonus	Woman	Ho ho ho and Happy Holidays!! I hope you have a wonderful holiday with family and friends if possible and get to feeling better soon! Xoxo	77.779	1	1					Yes	7	7					control
6.46E+02	Photos of landscapes	10000			Yes, I want to do a new task for a $2 bonus	Woman	Hello! From the bottom of my heart, I wish you the happiest of holidays in the world! You are a bright, sparkling joy and never let anyone tell you different! May your holidays be colorful and full of good cheer, laughter, and music. I pray you overcome your illness and do great things! Wishing you happiness and good health, Mary	351.981					2	0	Yes			5	7			active_control
1.43E+02	Photos of landscapes	100	Photos of landscapes	10000	Yes, I want to do a new task for a $2 bonus	Man	Dear child, Happy holidays! I and many others around the world are thinking about each and everyone one of you. We pray for you all to feel better fast. All the best	81.514	1	1					Yes	5	6					control
6.02E+02	Photos of landscapes	10000			Yes, I want to do a new task for a $2 bonus	Man	Hey there friend. I know it seems bad but Hospitals are like a gateway to great things. They always make you better, and lots a people there to help you smile. Saint Nick will be coming by, so wear your best smile! Take care and good health to you.	89.298					2	0	Yes			7	7			active_control
3.23E+02	Photos of landscapes	10000			Yes, I want to do a new task for a $2 bonus	Man	Hey there! Keep your head up; everything is going to be okay! Hope you have a happy holiday!	133.406	2	0					No	2	4					control
1.68E+02	Photos of faces	100	Photos of landscapes	100
5.97E+02	Photos of landscapes	10000			Yes, I want to do a new task for a $2 bonus	Woman	Hello and Happy Holidays! I hope all of your holiday wishes come true, and you know how strong and loved you are. Take care of yourself, you never know what the future holds!	119.61			1	1			Yes					6	7	reward
3.49E+02	Photos of landscapes	10000			Yes, I want to do a new task for a $2 bonus	Woman	Happy Holidays! I'm thinking of you during this season, and hoping you're feeling well! I hope you are able to spend some quality time with your family and friends as well as get some good gifts! Just know that many people are sending positive thoughts your way!	184.256	2	0					Yes	3	3					control
7.67E+02	Photos of landscapes	10000			Yes, I want to do a new task for a $2 bonus	Man	Dear [child]: I want to take some time to wish you happy holidays! This holiday season will be one of the most cheerful and memorable times of your life! You may think it's a little lonely and gloomy in the hospital, but everyone around you: the nurses, the doctors, and your family are excited to be with you right now. You may feel icky and not like celebrating, but all those people are working t…	1098.798	2	0					Yes	7	7					control
5.94E+02	Photos of landscapes	10000			Yes, I want to do a new task for a $2 bonus	Woman	Hey there! I hope you have a great day today! Never forget how amazing you are. I wish you so much joy during this holiday season, and remember - every day is a beautiful gift! Happy Holidays!	262.895	2	0					Yes	4	5					control
6.47E+02	Photos of landscapes	10000			Yes, I want to do a new task for a $2 bonus	Man	We've all been where you're at right now. When you look back at this moment when you're older I bet that you'll remember that the food sucked. At least that's what I remembered and I don't think they've gotten any better at making food. Get well soon! Best Wishes, An internet stranger (who really doesn't like hospital food)	535.582					2	0	Yes			6	6			active_control
4.76E+02	Photos of landscapes	10000			Yes, I want to do a new task for a $2 bonus	Woman	Hello and Happy Holidays! I hope this finds you well and brings you good cheer! The holidays are a special time of joy and fun, with so many things to be thankful for. I hope that you are surrounded by people you love and the things you enjoy. Never forget how important you are and how bright of a star you can be. Do not forget to smile and enjoy the positive things life brings to you!	246.318	1	1					Yes	7	7					control
3.68E+02	Photos of landscapes	100	Photos of landscapes	10000	Yes, I want to do a new task for a $2 bonus	Man	Hello I hope this letter finds you in good spirits and that your having a great time. No matter what the situation is try to keep a positive attitude towards life and everything will work out for the best. Happy holidays	169.919					2	0	Yes			4	6			active_control
7.26E+02	Photos of landscapes	10000			No, I don't want to do a new task	Man
1.17E+02	Photos of landscapes	10000			Yes, I want to do a new task for a $2 bonus	Man	Hello! Happy Holidays! You’re an amazingly strong and brave kid! I hope you have a wonderful holiday season filled with joy and smiles! Best wishes!	94.558					0.5	1.5	Yes			7	5			active_control
8.74E+02	Photos of landscapes	10000			Yes, I want to do a new task for a $2 bonus	Woman	Hello and Happy Holidays to you! This is a time of year that makes people feel hopeful and excited for what is to come. One of my favorite parts of the holidays is connecting with people, so I'm very lucky for the chance to share this connection with you this holiday season. I hope your holiday is full of cheer, warmth and laughter! Sincerely, A friend	135.256	2	0					Yes	4	5					control
3.64E+02	Photos of landscapes	10000			Yes, I want to do a new task for a $2 bonus	Man	I hope this letter finds you well this holiday season whatever it is that you're celebrating. Times may have been tough recently, but keep your head up, times like this are like a storm, but storms don't last forever and often times once they go away you get a rainbow or a nice clear sunny warm day.	647			1.25	0.75			Yes					6	6	reward
2.58E+02	Photos of landscapes	10000			Yes, I want to do a new task for a $2 bonus	Man	Although you may not be where you would like to be this holiday I wanted to say keep up the fight, stay positive there are sunny days ahead. You will go on to do great things in life and your stay in the the hospital will just be a step in that journey. Happy Holidays!	136.573			2	0			Yes					7	7	reward
6.57E+02	Product reviews and ratings	100	Photos of landscapes	100
2.90E+02	Photos of landscapes	100	Photos of landscapes	10000	Yes, I want to do a new task for a $2 bonus	Man	Happy Holidays!!! You have been such a good child this year! I want you too know that we are thinking about you everyday and we are so proud of the strength you have shown. Please keep your head up and stay positive!! The best part off your life is just around the corner. Just remember that your family and friends love you very much! Get well soon! Wishing a happy holidays to you and your family!	266.041			2	0			Yes					6	6	reward
3.69E+02	Photos of landscapes	10000			Yes, I want to do a new task for a $2 bonus	Woman	Happy Holidays! You are so brave. This is a tough time, but you're so much stronger than anything life throws your way. Know that home isn't the only place to make good holiday memories. Remember: you are so loved.	494.288					2	0	Yes			7	7			active_control
4.01E+02	Photos of landscapes	10000			No, I don't want to do a new task	Man
2.25E+02	Photos of faces	10000	Photos of landscapes	10000	Yes, I want to do a new task for a $2 bonus	Woman	Happy holidays! Wherever you are or however you are feeling, know that the magic of the holidays is within you! Joy and peace are coming your way :) Wishing you the very happiest holiday ever!	66.803	2	0					Yes	3	5					control
8.79E+02	Photos of landscapes	10000			Yes, I want to do a new task for a $2 bonus	Woman	Hello! My name is Taylor, and I'm writing to say that I hope you are having a very merry holiday season. I know that a doctor might not be the first person you want to see during the holidays, but it is so important to be grateful for the gift of care that they are giving you and remain positive and upbeat! I know that you will get well soon, and I'll let you in on a secret - the fastest way to g…	461.809					2	0	Yes			2	7			active_control
1.71E+02	Photos of landscapes	10000			Yes, I want to do a new task for a $2 bonus	Woman	Hello Small Friend, Please know that there are people thinking of you and sending warm, positive thoughts. You are not alone, and so many people love hou. Sometimes things don't seem to make sense, but keep going and stay positive, because things seem to happen for a reason. -A Friend	85.909			2	0			Yes					3	7	reward
2.55E+02	Photos of landscapes	100	Photos of landscapes	10000	Yes, I want to do a new task for a $2 bonus	Man	Hi there, I hope you can find happiness in this holiday season. While circumstances may not be the best right now, you should know that myself and others are wishing you the best as you get well. Happy Holidays!	65.341					2	0	Yes			6	5			active_control
2.60E+01	Photos of faces	100	Photos of landscapes	100
3.91E+02	Photos of landscapes	10000			Yes, I want to do a new task for a $2 bonus	Woman	Happy holidays! Don’t you just love the holidays? The happiest time of they year. Cookies and presents and kisses and hugs it’s so magical. I love to see all the smiles on everyone’s faces all day don’t you ? I hope you have the most wonderful holiday season and that you get everything you wanted and that you put a smile on at least one persons face. Don’t forget how special and how beautiful of …	172.961					2	0	Yes			7	7			active_control
2.69E+02	Photos of landscapes	10000			Yes, I want to do a new task for a $2 bonus	Woman	Happy holidays! I hope you have a cheerful day. I'm sending you love and best wishes. You are loved, you are strong, you are smart, and I am so happy that you exist.	76.754	2	0					Yes	4	4					control
4.38E+02	Photos of landscapes	10000			Yes, I want to do a new task for a $2 bonus	Man	Stay strong. You are awesome. I admire your strength. I wish every good thing for you and your family. Happy holidays!	286.434			2	0			Yes					6	6	reward
6.73E+02	Short stories	10000	Photos of landscapes	10000	Yes, I want to do a new task for a $2 bonus	Man	Hey, how are you? I know you may be down bad right now, but the best thing is to imagine tomorrow. Could you imagine you be getting holiday cheer from a stranger. No? Well now I'm your friend and there are people all over the world praying for you. Take the time to imagine your best time. You can be there, just remember there are people including me that want to see you succeed. Never give up cau…	301.107	2	0					Yes	5	7					control
3.55E+02	Photos of faces	1000	Photos of faces	100
8.66E+02	Photos of faces	100	Product reviews and ratings	100
8.71E+02	Photos of landscapes	100	Photos of landscapes	100
8.80E+02	Photos of landscapes	10000			Yes, I want to do a new task for a $2 bonus	Man	Dear child, I don't know you and you don't know me but I am writing this letter to let you know that you are not fighting alone. When you are feeling down just Look at your surroundings your family friends nurses and doctors we are all rooting for you and doing the best we can to help you get through this struggle even those who do not know you including myself are rooting and praying for you we …	205.312			2	0			Yes					7	7	reward
7.27E+02	Photos of landscapes	10000			Yes, I want to do a new task for a $2 bonus	Woman	Hi there! I'd like to take a moment to say I am not very good at making jokes, but, here are my best attempts... What did the slow tomato say to the others? Don't worry! I'll ketchup. Okay here's another one... Why don't eggs tell jokes? They'd crack each other up! This next one isn't a joke but just kinda cute. Did you know that otters hold hands when they sleep so they don't drift away from eac…	589.635	0	2					Yes	7	7					control
2.70E+02	Photos of landscapes	100	Photos of landscapes	10000	Yes, I want to do a new task for a $2 bonus	Man	gdfgfdgfd	10.168	2	0					No	1	1					control
2.39E+02	Photos of landscapes	10000			Yes, I want to do a new task for a $2 bonus	Woman	Hello! The holidays are a time for cheer, friends, and family. I hope that your day will be full of all of these! Spend your day however you wish. If you want to sleep all day, sleep. If you want to watch a show, watch a show. Open your presents, enjoy your treats, food or non food. This is a special day, and you deserve it. Happy holidays!	192.549	2	0					No	7	7					control
4.71E+02	Photos of landscapes	10000			Yes, I want to do a new task for a $2 bonus	Man	Hi there! Being in a hospital during the holiday season can be rough, especially if there's nothing to do! Luckily, we have wonderful TV shows and movies to bring us joy, and help us stop that boredom in its tracks. So here are a few of my favorite TV shows and movies that you may be able to convince them to let you watch. First up, we have the classic all-holiday movie, The Nightmare Before Chri…	413.526					0	2	Yes			3	5			active_control
6.42E+02	Photos of landscapes	10000			Yes, I want to do a new task for a $2 bonus	Man	Hey You! During this season it is important to think about all of the good things that happen. I want you to always remember how amazing you are! Stay strong! Paul	337.837					1	1	Yes			6	7			active_control
1.11E+02	Photos of landscapes	10000			Yes, I want to do a new task for a $2 bonus	Man	Hello! Happy Holidays! I know that your situation isn't exactly ideal right now, but I hope that know that it's only temporary and you're so strong - and with tremendous support! You've got this! So, today, take a moment and enjoy being you. Enjoy the time spent with others and LOVE YOURSELF! You've got so many great days ahead of you. You've got this! Zack	143.813			2	0			Yes					5	5	reward
2.97E+02	Photos of landscapes	10000			Yes, I want to do a new task for a $2 bonus	Man	Hi! My name is Joe and I am a musician. I sing and play many instruments. When I was young, I was in the hospital a lot. I even remember being shuttled between school and the doctor's office many times. It was not fun. However, I eventually became much healthier and I believe you will too. In fact, being in a hospital bed as a kid inspired me to follow my dreams later in life. You should dream of…	524.671	0	2					Yes	7	7					control
6.49E+02	Photos of landscapes	100	Photos of landscapes	10000	Yes, I want to do a new task for a $2 bonus	Woman	well it will be a dull time if child sick in the vacation time. but what we can do , its our fate. take care of child and back home safely	63.618	1.5	0.5					Yes	7	6					control
2.84E+02	Photos of landscapes	10000			Yes, I want to do a new task for a $2 bonus	Woman	Hi, Happy holidays to you! Always remember to look on the bright side, no matter what. There’s always light to be found in every situation. You are loved, you are important, and you are cared for. Big hugs!	53.084			1.95	0.05			Yes					5	5	reward
4.14E+02	Photos of landscapes	100	Photos of landscapes	10000	Yes, I want to do a new task for a $2 bonus	Woman	Hello loved one, Happy holidays! I wanted you to know that I am thinking of you, praying for your healing, and wishing you the best this holiday season! You are such a joy to be around and you make the world a better place. Thank you for sharing your smile with those around you, and keep fighting, superstar! I'm so proud of you! Love, Maura	87.233			2	0			Yes					7	7	reward
3.77E+02	Product reviews and ratings	10000	Photos of landscapes	10000	Yes, I want to do a new task for a $2 bonus	Man	Dear, My name is Mesha and I am so happy to write you a letter! I am excited to learn more about you and to watch you grow up. I hope we can be great friends. I am sorry that you have had to be hospitalized. It’s no fun being in the hospital. I am praying for you to be healed and that the doctors and nurses be guided to give you the best care they can. I am looking forward to hearing from you, I …	327.51			2	0			Yes					7	7	reward
4.84E+02	Photos of landscapes	10000			Yes, I want to do a new task for a $2 bonus	Man	Hi there! It must be really tough to be in the hospital during the holidays, but I want to let you know that lots of people are thinking about you and rooting for you! You are being amazingly strong by being brave and being in the hospital. I work at a children's hospital, and all the kids there are absolutely inspiring to me every day. I really hope that you can feel better soon. Hang in there!	104.217			2	0			Yes					5	6	reward
8.60E+01	Photos of landscapes	10000			Yes, I want to do a new task for a $2 bonus	Woman	Happy holidays! My name is Jess, and I'm a gal in America living in the sunny southwest. I wanted to send you warm greetings and well wishes from my part of the world to yours. I know that being in the hospital at any time of the year might feel frightening and lonely, and may it feels especially that way at holiday time. I just want you to know that there are people in this world, likely many pe…	148.343			2	0			Yes					7	7	reward
8.38E+02	Photos of landscapes	10000			Yes, I want to do a new task for a $2 bonus	Woman	Don't worry about missing the holidays, look on the bight side. If you get better you will have 80 or more holidays to enjoy over the rest of your life. And if you don't get better think of everyday as a holiday from planet earth. (some children like sarcasm)	283.809					1	1	Yes			7	6			active_control
5.50E+02	Photos of landscapes	10000			Yes, I want to do a new task for a $2 bonus	Man	Hello there, Happy holidays. Being at the hospital may not be a fun experience however there are ways to make your stay at the hospital more comfortable. You should know that the nurses and doctors are here to help you. If you ever have a question or want someone to play with you can always ask for them. I wish you the best of luck and I know that you will get better soon.	474.681			1	1			Yes					6	6	reward
8.53E+02	Photos of landscapes	10000			Yes, I want to do a new task for a $2 bonus	Man	Happy holidays little guy! I hope that you get everything you could ever want for the holidays this year. You have a lot of people thinking about you and caring for you and I want you to know that you are special, you are loved, and you'll get through this stronger and tougher than before. Keep looking forward!	67.8			1	1			Yes					4	5	reward
4.26E+02	Photos of landscapes	100	Photos of landscapes	10000	Yes, I want to do a new task for a $2 bonus	Man	Happy Holidays! I know that I may be a complete stranger but I hope you know that myself and many others hope that you feel better soon and that each new day brings you closer to a full recovery! Never stop smiling!!	162.519					1	1	Yes			5	7			active_control
6.85E+02	Photos of landscapes	10000			Yes, I want to do a new task for a $2 bonus	Man	Dear reader, Happy Holidays! We may not know each other by face or by name but by reading this letter you and I have formed a bond. Bonds are very special to me and I care deeply about everyone who I've formed bonds with over my few years living on this planet. And that means I care very much about you too. My wish for you this holiday season is a perfect recovery and many, many happy new years t…	403.697	2	0					Yes	5	6					control
7.18E+02	Photos of landscapes	100	Photos of landscapes	10000	Yes, I want to do a new task for a $2 bonus	Man	Hello, I hope this letter finds you in good spirits. I hope and pray that you can find joy during this holiday season. No matter what circumstance you're facing, I pray the God will give you strength. I also know that Santa has a very special gift for you. I bet the staff at your hospital has a very special meal planned for you as well. I want you to know we are all rooting for you. You are stron…	688.774			0	2			Yes					7	7	reward
3.88E+02	Product reviews and ratings	100	Photos of landscapes	100
7.79E+02	Photos of landscapes	10000			Yes, I want to do a new task for a $2 bonus	Man	Never forget how amazing YOU are. Honey, you rock.	59.41			1.9	0.1			Yes					7	6	reward
6.58E+02	Photos of landscapes	10000			Yes, I want to do a new task for a $2 bonus	Woman	Sending Special wishes on your way for you to have an outstanding holiday and a year filled with success and happiness. The Magic of the holidays never end, and the greatest of gifts is of family and friends. Here's to hoping they give you the boost you need to beat your affliction and come out on top of the world.	206.553	2	0					Yes	7	7					control
5.60E+01	Photos of landscapes	100	Photos of landscapes	10000	Yes, I want to do a new task for a $2 bonus	Woman	Hi there little one! I heard you were spending the holidays in the hospital. I know that while that isn't any fun, just remember that the doctors are working very hard so that you may be able to go home. Until then, just remember that you are loved, you are important and bring so much joy to the world. Happy holidays from my family, to yours.	195.4			0	2			Yes					7	7	reward
3.10E+01	Photos of landscapes	1000	Photos of landscapes	100
8.52E+02	Photos of landscapes	10000			Yes, I want to do a new task for a $2 bonus	Man	Hi There! It can be tough to be stuck inside during this time of year. Someone close to me was in the very same position as you, not long ago. It was scary, but you (like her) are very brave. Bravery means dealing with scary things even when you're not sure you can handle them, but with bravery comes hope. Hope that things can, and will, be better soon. What are your favorite heroes? I bet they'v…	222.679					1	1	Yes			6	6			active_control
