# Supplementary material for: Forgoing earned incentives to signal pure motives
Source: Proc Natl Acad Sci U S A. 2020 Jul 6;117(29):16891–7. doi: 10.1073/pnas.2000065117 (PMC7382217; doi:10.1073/pnas.2000065117)
Supplement: Supplementary File [file pnas.2000065117.sd02.csv]

anonymized_id	cashearned	stepup_arm	email_date	days_between_program_end_and_email	Condition	Response	gender	gender_pred	gender_manual	number_of_visits	checkin_records
7239	0.36	5	6/27/18	15	0	0			N	0	0
3300	41.4	6	6/27/18	7	0	1	I	N	N	23	1
1683	0.08	30	6/27/18	16	1				M	0	0
1982	0.08	21	6/27/18	40	1				M	0	0
10115	0.08	14	6/27/18	44	1				M	0	0
12168	0.08	42	6/27/18	4	1				M	0	0
872	0.29	13	6/27/18	16	0		I		M	1	1
2380	0.93	2	6/27/18	21	1	0	I		M	4	1
3036	1.08	3	6/27/18	44	1		I		M	0	1
5517	0.08	38	6/27/18	27	1		I		M	0	1
5693	0.29	38	6/27/18	26	1		I		M	1	1
7188	1.79	47	6/27/18	21	1		I		M	8	1
7554	4.79	2	6/27/18	26	1		I		M	22	1
8405	1.08	3	6/27/18	39	1		I		M	6	1
13718	3.58	5	6/27/18	14	1		I		M	4	1
1510	0.08	29	6/27/18	21	0				F	0	0
3268	1.08	3	6/27/18	42	1				F	0	0
6117	1.08	3	6/27/18	35	0	1			F	0	0
10104	0.08	41	6/27/18	20	0				F	0	0
13183	1.08	1	6/27/18	4	1			N	F	0	0
17693	0.08	23	6/27/18	15	1				F	0	0
17704	1.08	3	6/27/18	18	1				F	0	0
629	1.36	2	6/27/18	42	1		I		F	6	1
1016	1.08	1	6/27/18	15	0		I		F	0	1
1073	3.81	57	6/27/18	16	1	0	I		F	10	1
2714	1.08	1	6/27/18	3	1		I		F	4	1
4272	1.15	2	6/27/18	44	1		I		F	5	1
4892	1.08	3	6/27/18	22	1		I		F	2	1
5096	4.36	40	6/27/18	19	1		I		F	20	1
5250	1.34	58	6/27/18	19	0		I	N	F	2	1
5322	0.36	4	6/27/18	4	0	0	I		F	0	1
5360	0.72	34	6/27/18	26	1		I		F	3	1
5412	4.36	32	6/27/18	15	0		I		F	20	1
6581	3.04	4	6/27/18	20	0	1	I		F	3	1
9778	3.72	2	6/27/18	26	1		I		F	17	1
11022	0.08	35	6/27/18	37	0		I		F	0	1
14281	0.08	20	6/27/18	15	1		I		F	0	1
14682	2	22	6/27/18	33	0		I		F	9	1
16324	1.79	25	6/27/18	15	0		I		F	8	1
70	0.08	55	6/27/18	40	0			F	NA	0	0
1302	3.27	56	6/27/18	20	0			F	NA	0	0
3823	0.08	48	6/27/18	19	1			F	NA	0	0
6319	1.08	3	6/27/18	34	1			F	NA	0	0
7222	0.08	9	6/27/18	11	0			F	NA	0	0
8723	0.08	9	6/27/18	16	1			F	NA	11	1
10853	0.08	33	7/13/18	36	0			F	NA	0	0
11004	1.08	3	6/27/18	22	1			M	NA	0	0
11661	0.08	50	6/27/18	21	1			F	NA	0	0
11850	0.08	9	6/27/18	8	0			F	NA	0	0
11865	0.36	4	6/27/18	20	0	0		F	NA	0	0
11899	1.08	3	6/27/18	28	1			F	NA	0	0
12798	0.06	59	6/27/18	20	1			F	NA	0	0
13075	0.08	19	7/13/18	53	1			F	NA	0	0
13917	0.36	5	6/27/18	12	1			F	NA	0	0
14117	0.36	7	6/27/18	3	0			M	NA	0	0
14307	0.08	9	6/27/18	23	0			F	NA	0	0
15456	0.08	34	6/27/18	15	1			M	NA	0	0
15994	0.08	42	6/27/18	28	1			M	NA	0	0
16478	0.08	25	6/27/18	7	1			M	NA	0	0
16948	0.08	45	6/27/18	40	0			M	NA	0	0
16985	0.72	37	6/27/18	20	0			F	NA	0	0
17163	0.08	52	6/27/18	27	1			F	NA	0	0
17257	0.08	53	6/27/18	41	1			M	NA	0	0
17599	0.08	8	6/27/18	6	0			F	NA	0	0
17933	1.08	3	6/27/18	26	1			F	NA	0	0
17965	0.08	52	6/27/18	20	1			F	NA	0	0
3	1.15	49	6/27/18	24	0		F	F	NA	5	1
8	0.06	59	6/27/18	30	0		F	F	NA	0	0
20	0.08	27	6/27/18	26	1		F	F	NA	0	1
21	0.93	2	6/27/18	42	0		F	F	NA	4	1
26	3.17	59	6/27/18	41	1	0	F		NA	9	1
34	2.86	2	6/27/18	26	0		F		NA	13	1
40	3.04	5	6/27/18	20	0	1	F		NA	3	1
45	4.36	52	6/27/18	29	1	1	F	F	NA	20	1
49	1.58	26	6/27/18	20	1		F	F	NA	7	1
51	0.08	10	6/27/18	22	1		F	F	NA	0	1
62	3.93	12	6/27/18	20	1		F	F	NA	18	1
64	1.08	1	6/27/18	8	0		F	F	NA	0	1
65	2.5	5	6/27/18	13	0		F		NA	4	1
68	4.36	47	6/27/18	35	1	1	F	F	NA	20	1
77	0.08	43	6/27/18	39	1		F	F	NA	0	1
86	3.5	48	6/27/18	26	1		F	F	NA	16	1
93	3.29	32	6/27/18	47	0		F	F	NA	15	1
102	0.36	4	6/27/18	33	0		F	F	NA	0	1
104	0.29	35	6/27/18	36	1		F	F	NA	1	1
105	0.5	29	6/27/18	48	0		F	F	NA	2	1
106	3.93	4	6/27/18	20	0		F	F	NA	2	1
112	1.08	3	6/27/18	41	1		F	F	NA	3	1
131	1.56	59	6/27/18	21	1		F		NA	4	1
136	0.08	55	6/27/18	15	0		F	F	NA	0	1
144	1.58	22	6/27/18	26	0	0	F	F	NA	7	1
145	7.5	4	6/27/18	20	0		F	F	NA	6	1
146	0.93	29	6/27/18	20	0	1	F	F	NA	4	1
150	0.72	2	6/27/18	21	1		F	F	NA	3	1
155	0.08	2	6/27/18	42	1		F	F	NA	0	1
156	2	38	6/27/18	18	1		F		NA	9	1
157	1.08	3	6/27/18	42	0		F		NA	2	1
160	0.93	2	6/27/18	38	1		F	F	NA	4	1
176	0.93	2	6/27/18	41	1		F	M	NA	4	1
183	1.08	1	6/27/18	19	0		F	M	NA	3	1
186	0.93	22	6/27/18	18	0		F	F	NA	4	1
188	2.33	43	6/27/18	50	1	1	F	F	NA	12	1
194	1.58	39	6/27/18	21	1		F	F	NA	7	1
199	0.36	4	6/27/18	14	1		F	F	NA	0	1
200	6.25	5	6/27/18	8	1		F	F	NA	9	1
219	1.79	2	6/27/18	42	1		F	M	NA	8	1
220	0.08	26	6/27/18	15	0		F	F	NA	0	1
221	0.93	36	6/27/18	48	1		F	F	NA	4	1
223	1.08	3	6/27/18	22	0	0	F	F	NA	0	1
243	0.72	2	6/27/18	35	0		F	F	NA	3	1
248	2.43	55	6/27/18	35	1		F	F	NA	11	1
257	1.58	2	6/27/18	44	0	1	F		NA	7	1
272	3.29	28	6/27/18	21	1	0	F	F	NA	15	1
277	1.08	1	6/27/18	16	0		F	F	NA	8	1
285	0.72	50	6/27/18	17	0		F	F	NA	8	1
289	1.15	54	6/27/18	33	1		F		NA	5	1
296	0.08	2	6/27/18	43	1		F	F	NA	0	1
311	1.79	2	6/27/18	41	1		F	F	NA	8	1
320	1.08	3	6/27/18	43	0	0	F	F	NA	9	1
327	0.5	2	6/27/18	44	1	0	F	F	NA	2	1
330	1.08	3	6/27/18	35	1		F	F	NA	12	1
335	4.79	2	6/27/18	23	1	1	F	F	NA	22	1
338	20	4	6/27/18	15	1	1	F	F	NA	12	1
351	2.15	4	6/27/18	46	1	0	F	F	NA	2	1
357	0.36	4	6/27/18	18	1		F	F	NA	0	1
365	1.36	41	6/27/18	42	1		F	F	NA	6	1
374	1.15	11	6/27/18	26	1		F	F	NA	5	1
375	0.72	27	6/27/18	20	0		F	F	NA	3	1
381	2	14	6/27/18	20	0		F	F	NA	9	1
382	1.79	54	6/27/18	33	1	0	F	F	NA	8	1
384	1.36	46	6/27/18	42	0		F	M	NA	6	1
401	1.08	3	6/27/18	44	1		F	F	NA	2	1
412	2.22	21	6/27/18	16	0	1	F		NA	10	1
421	2.86	2	6/27/18	44	1		F	F	NA	13	1
424	3.08	2	6/27/18	42	1		F	F	NA	14	1
428	13.9	7	6/27/18	42	0		F	F	NA	13	1
436	1.58	23	6/27/18	21	1		F	F	NA	7	1
437	1.08	3	6/27/18	45	1		F	F	NA	19	1
439	0.08	34	6/27/18	34	0		F	F	NA	0	1
449	0.08	36	6/27/18	48	1		F	F	NA	0	1
454	1.08	1	6/27/18	48	1		F	F	NA	1	1
455	1.36	19	6/27/18	26	1	1	F		NA	6	1
468	0.29	34	6/27/18	15	1	0	F	F	NA	1	1
470	0.72	20	6/27/18	40	1		F	F	NA	3	1
471	3.5	13	6/27/18	20	0	1	F	F	NA	17	1
473	0.08	2	6/27/18	24	0		F	F	NA	0	1
474	2.65	13	6/27/18	41	0		F	F	NA	12	1
477	1.08	3	6/27/18	40	1		F	M	NA	3	1
478	0.29	47	6/27/18	48	0	0	F		NA	1	1
487	1.08	3	6/27/18	23	1		F		NA	17	1
488	2.43	41	6/27/18	16	1		F	F	NA	11	1
497	2.43	8	6/27/18	16	1		F	F	NA	11	1
501	3.5	55	6/27/18	5	1		F	F	NA	16	1
504	1.58	8	6/27/18	39	0		F	N	NA	7	1
505	3.93	33	6/27/18	21	0		F	F	NA	18	1
506	2.65	2	6/27/18	42	0		F	F	NA	12	1
513	2.43	13	6/27/18	47	1		F	M	NA	11	1
514	1.58	11	6/27/18	26	1		F	F	NA	7	1
529	1.25	4	6/27/18	16	1	0	F	F	NA	1	1
541	0.5	2	6/27/18	40	0		F	F	NA	2	1
544	4.65	5	6/27/18	42	0		F	F	NA	5	1
545	0.93	36	6/27/18	47	1	0	F	F	NA	4	1
547	4.13	58	6/27/18	4	0	1	F	F	NA	8	1
567	3.93	54	6/27/18	21	1	0	F	F	NA	18	1
571	1.15	37	6/27/18	42	0		F	F	NA	2	1
573	0.06	58	6/27/18	33	0		F		NA	0	1
575	1.08	3	6/27/18	26	0		F	F	NA	0	1
586	2.86	2	6/27/18	38	1		F		NA	13	1
592	1.08	3	6/27/18	43	0		F		NA	13	1
595	0.08	36	6/27/18	41	1		F	F	NA	0	1
598	3.33	56	6/27/18	48	1		F		NA	3	1
607	0.5	24	6/27/18	5	0		F	F	NA	2	1
612	2	45	6/27/18	44	0		F	F	NA	9	1
613	0.08	2	6/27/18	42	0		F	F	NA	0	1
615	0.29	39	6/27/18	20	1		F	F	NA	1	1
620	5.72	4	6/27/18	15	1		F	F	NA	5	1
624	0.29	32	6/27/18	44	0		F	F	NA	1	1
637	1.58	10	6/27/18	26	1		F	F	NA	7	1
644	1.15	2	6/27/18	41	0	0	F	F	NA	5	1
650	2.22	10	6/27/18	37	1	0	F		NA	10	1
654	0.29	26	6/27/18	34	1		F	F	NA	1	1
658	0.08	47	6/27/18	37	0		F	F	NA	0	1
659	3.93	38	6/27/18	43	1		F	F	NA	15	1
666	3.29	41	6/27/18	14	0	0	F		NA	15	1
678	1.08	3	6/27/18	26	0		F	F	NA	7	1
685	4.83	4	6/27/18	16	1		F	F	NA	6	1
697	0.08	8	6/27/18	37	0		F		NA	0	1
706	0.36	4	6/27/18	14	1		F	F	NA	0	1
709	2.86	52	6/27/18	26	1	0	F	F	NA	13	1
718	0.08	8	6/27/18	43	0		F	F	NA	0	1
745	0.08	39	6/27/18	41	0	0	F		NA	0	1
755	4.13	56	6/27/18	40	0	0	F	F	NA	13	1
764	1.43	5	6/27/18	3	1		F	F	NA	2	1
774	1.36	31	6/27/18	3	0	0	F	F	NA	6	1
782	1.15	47	6/27/18	51	1		F		NA	5	1
789	1.08	3	6/27/18	36	1		F	F	NA	0	1
791	0.29	53	6/27/18	20	1		F	F	NA	1	1
802	1.36	45	6/27/18	20	0		F	F	NA	6	1
806	0.72	46	6/27/18	4	1		F	F	NA	3	1
811	0.08	46	6/27/18	39	1		F	M	NA	0	1
838	0.08	40	6/27/18	9	0	0	F	F	NA	0	1
845	3.29	25	6/27/18	26	0		F	F	NA	15	1
850	1.08	3	6/27/18	21	0		F	F	NA	0	0
866	0.5	21	6/27/18	8	0		F	F	NA	2	1
868	1.43	7	6/27/18	10	0	0	F	F	NA	1	1
870	0.08	32	6/27/18	37	1	0	F	F	NA	0	1
875	0.93	49	6/27/18	38	1		F		NA	4	1
876	0.29	9	6/27/18	26	0		F	F	NA	1	1
878	1.08	3	6/27/18	44	1		F	F	NA	8	1
892	1.36	2	6/27/18	34	0		F	F	NA	6	1
903	2.86	19	6/27/18	26	1		F	F	NA	13	1
925	3.9	6	6/27/18	20	1		F	F	NA	2	1
926	2.75	42	6/27/18	26	0		F	F	NA	13	1
929	0.36	5	6/27/18	9	0		F	F	NA	0	1
940	0.08	27	7/13/18	35	0		F	F	NA	0	1
941	2.86	25	6/27/18	40	1		F	F	NA	13	1
946	2.5	5	6/27/18	18	1		F		NA	4	1
959	1.08	3	6/27/18	44	0		F	F	NA	14	1
962	2.63	58	6/27/18	43	1		F	F	NA	9	1
976	1.08	1	6/27/18	48	1		F	F	NA	0	1
978	1.08	3	6/27/18	34	1		F	F	NA	0	1
986	1.08	3	6/27/18	37	0	0	F	F	NA	3	1
989	0.72	36	6/27/18	41	0		F	F	NA	3	1
990	0.29	8	6/27/18	35	0		F	F	NA	1	1
1000	1.15	43	6/27/18	19	0		F	F	NA	5	1
1007	3.29	19	6/27/18	8	1		F	F	NA	15	1
1010	0.93	2	6/27/18	46	1		F	F	NA	4	1
1014	0.08	38	6/27/18	44	1		F	F	NA	0	1
1027	0.08	2	6/27/18	26	0		F	F	NA	0	1
1032	0.08	2	6/27/18	40	1	0	F	F	NA	0	1
1042	0.08	55	6/27/18	21	1		F	F	NA	0	1
1101	0.93	43	6/27/18	5	1		F	F	NA	8	1
1111	1.58	20	6/27/18	42	0	1	F	F	NA	7	1
1112	0.29	35	6/27/18	21	0		F	F	NA	1	1
1132	1.08	1	6/27/18	16	1		F		NA	2	1
1135	2.31	59	6/27/18	17	1		F	F	NA	6	1
1143	1.08	3	6/27/18	43	0		F	F	NA	11	1
1152	1.08	3	6/27/18	20	1		F	F	NA	3	1
1157	1.58	23	6/27/18	26	0	0	F	F	NA	7	1
1184	1.15	34	6/27/18	21	0		F		NA	5	1
1199	2.22	20	6/27/18	15	1		F	F	NA	10	1
1210	0.5	54	6/27/18	7	1		F	F	NA	2	1
1213	2.22	2	6/27/18	26	1		F	F	NA	10	1
1214	2.5	5	6/27/18	5	1		F	F	NA	3	1
1221	2.43	2	6/27/18	44	0	0	F	F	NA	11	1
1238	0.29	25	6/27/18	21	1	0	F	F	NA	1	1
1242	1.08	3	6/27/18	14	0	0	F	F	NA	2	1
1249	1.15	45	6/27/18	18	1		F		NA	5	1
1252	0.29	2	6/27/18	21	1		F	F	NA	1	1
1253	0.36	4	6/27/18	41	0		F	F	NA	0	1
1255	4.58	7	6/27/18	16	0	1	F	F	NA	4	1
1257	1.08	3	6/27/18	26	0		F	F	NA	2	1
1288	0.5	11	6/27/18	37	1		F		NA	2	1
1297	0.93	2	6/27/18	44	0		F	F	NA	4	1
1308	0.72	25	6/27/18	9	0		F	F	NA	3	1
1323	1.79	42	6/27/18	34	0	0	F	M	NA	10	1
1327	0.08	2	6/27/18	35	1		F	F	NA	0	1
1332	1.58	10	6/27/18	17	0	1	F	F	NA	7	1
1333	1.58	25	6/27/18	16	1		F	F	NA	7	1
1336	1.08	3	6/27/18	42	1		F	F	NA	11	1
1337	1.08	3	6/27/18	24	0		F	F	NA	6	1
1353	0.08	2	6/27/18	34	0		F	F	NA	0	1
1355	1.36	33	6/27/18	20	1		F		NA	6	1
1358	0.29	31	6/27/18	36	1		F		NA	1	1
1373	1.15	48	6/27/18	23	1	0	F	F	NA	5	1
1379	0.36	5	6/27/18	16	1		F	F	NA	0	1
1381	1.08	3	6/27/18	26	1		F	F	NA	9	1
1410	1.08	3	6/27/18	36	0	0	F		NA	13	1
1429	0.08	13	6/27/18	36	1		F	F	NA	0	1
1435	6.61	4	6/27/18	20	1		F	F	NA	8	1
1440	0.72	46	6/27/18	15	0		F	F	NA	3	1
1449	1.15	21	6/27/18	48	1		F	F	NA	5	1
1454	0.36	6	6/27/18	16	0		F	F	NA	0	1
1455	1.08	51	6/27/18	39	1		F	F	NA	1	1
1483	9.29	4	6/27/18	8	1		F	F	NA	5	1
1511	0.29	2	6/27/18	36	0		F		NA	1	1
1520	2.22	23	6/27/18	3	1		F	F	NA	10	1
1558	7.5	4	6/27/18	12	0		F		NA	5	1
1573	1.36	25	6/27/18	21	1		F	F	NA	6	1
1589	1.08	3	6/27/18	34	1	0	F	F	NA	3	1
1595	7.33	5	6/27/18	17	1		F	F	NA	8	1
1596	0.72	25	6/27/18	40	0		F	F	NA	3	1
1613	1.36	2	6/27/18	36	1		F	F	NA	6	1
1640	3.58	7	6/27/18	15	0		F		NA	3	1
1645	8.4	5	6/27/18	19	0	1	F	F	NA	15	1
1646	0.29	9	6/27/18	21	0		F		NA	1	1
1658	0.72	40	6/27/18	43	1		F	M	NA	3	1
1662	3.08	28	6/27/18	20	0		F		NA	14	1
1673	1.08	3	6/27/18	40	1	0	F	F	NA	5	1
1678	0.83	42	6/27/18	20	0	0	F	F	NA	7	1
1688	2.42	58	6/27/18	22	0		F	F	NA	7	1
1689	1.15	50	6/27/18	43	0		F	F	NA	6	1
1698	1.58	34	6/27/18	8	1		F	F	NA	7	1
1702	2.22	22	6/27/18	19	1	1	F	F	NA	10	1
1703	0.08	14	6/27/18	15	1		F	F	NA	0	1
1737	1.08	3	6/27/18	43	0		F	F	NA	0	1
1740	0.29	2	6/27/18	39	1		F		NA	1	1
1751	5.65	6	6/27/18	7	0	1	F	F	NA	3	1
1757	4.67	59	6/27/18	37	0	1	F	F	NA	13	1
1765	4.15	26	6/27/18	42	1	0	F	F	NA	19	1
1777	1.08	1	6/27/18	16	1		F	F	NA	0	1
1793	0.29	12	6/27/18	43	1		F	F	NA	1	1
1794	1.15	24	6/27/18	33	1		F		NA	5	1
1797	0.08	2	6/27/18	22	1		F		NA	0	1
1803	2.22	50	6/27/18	40	1		F	F	NA	17	1
1805	0.08	31	6/27/18	18	1		F	F	NA	0	1
1811	5.72	4	6/27/18	17	0	1	F	F	NA	3	1
1815	0.72	22	6/27/18	44	1		F	F	NA	3	1
1816	0.08	2	6/27/18	38	0	0	F	F	NA	0	1
1832	0.08	36	6/27/18	16	0		F	F	NA	0	1
1843	2	54	6/27/18	35	1	1	F	F	NA	9	1
1847	3.29	27	6/27/18	18	1	1	F	F	NA	15	1
1856	2.43	55	6/27/18	21	1		F	F	NA	11	1
1863	7.68	7	6/27/18	20	1		F		NA	7	1
1866	1.08	1	6/27/18	19	0		F		NA	2	1
1879	0.72	32	6/27/18	34	1		F	F	NA	3	1
1894	3.93	4	6/27/18	49	0	1	F	M	NA	4	1
1907	4.24	56	6/27/18	44	0		F	F	NA	9	1
1917	1.08	3	6/27/18	35	0	0	F	F	NA	7	1
1922	2	47	6/27/18	19	0		F		NA	9	1
1924	1.08	3	6/27/18	21	0	0	F	F	NA	0	1
1926	0.93	10	6/27/18	50	0	0	F	F	NA	4	1
1928	2.43	50	6/27/18	9	1		F	N	NA	16	1
1935	0.5	2	6/27/18	26	0		F	F	NA	2	1
1936	1.08	3	6/27/18	26	1	1	F	F	NA	4	1
1939	3.5	11	6/27/18	37	0		F	F	NA	16	1
1944	1.15	49	6/27/18	21	0		F	F	NA	5	1
1947	0.93	2	6/27/18	37	0		F		NA	4	1
1948	1.36	2	6/27/18	44	0		F		NA	6	1
1959	0.08	31	6/27/18	42	1		F	F	NA	0	1
1966	3.08	53	6/27/18	34	0		F	F	NA	14	1
1976	9.86	7	6/27/18	45	0		F	F	NA	9	1
1985	2.15	6	6/27/18	16	1		F	F	NA	1	1
1989	1.15	39	6/27/18	20	0		F	F	NA	5	1
2005	1.08	3	6/27/18	21	0		F		NA	14	1
2007	2.22	37	6/27/18	21	1		F	F	NA	7	1
2015	3.04	5	6/27/18	20	1		F	F	NA	3	1
2027	0.08	2	6/27/18	34	1		F	F	NA	0	0
2032	0.36	7	6/27/18	17	1		F		NA	0	1
2034	0.59	58	6/27/18	16	1		F		NA	5	1
2041	0.72	28	6/27/18	41	0	0	F	F	NA	3	1
2048	0.72	25	6/27/18	26	0	0	F	F	NA	3	1
2060	1.08	3	6/27/18	21	0		F		NA	10	1
2064	3.65	57	6/27/18	36	1		F	F	NA	11	1
2073	0.08	50	6/27/18	19	1		F	F	NA	5	1
2088	0.36	7	6/27/18	9	1		F	F	NA	0	1
2089	3.04	4	6/27/18	15	0		F	F	NA	3	1
2090	0.06	56	6/27/18	33	1		F	F	NA	0	1
2101	0.08	8	6/27/18	16	0		F	F	NA	0	1
2105	0.72	49	6/27/18	16	1		F	F	NA	3	1
2112	1.36	43	6/27/18	12	1		F	F	NA	6	1
2129	0.29	38	6/27/18	26	1		F		NA	1	1
2132	1.15	2	6/27/18	26	0		F	F	NA	5	1
2141	3.29	47	6/27/18	19	0	1	F	F	NA	15	1
2142	6.79	7	6/27/18	42	0		F	F	NA	6	1
2146	1.58	2	6/27/18	41	1	0	F	F	NA	7	1
2153	1.36	22	6/27/18	47	1	1	F	F	NA	6	1
2177	1.08	1	6/27/18	10	0		F		NA	7	1
2179	6.08	2	6/27/18	29	1	1	F		NA	28	1
2183	1.08	3	6/27/18	21	0	1	F	F	NA	14	1
2187	4.83	4	6/27/18	13	1		F	F	NA	4	1
2189	1.08	3	6/27/18	41	0		F	F	NA	5	1
2197	1.58	9	6/27/18	44	1		F	F	NA	7	1
2205	0.5	46	6/27/18	15	0		F	F	NA	2	1
2214	3.86	58	6/27/18	14	1		F	F	NA	8	1
2222	1.08	3	6/27/18	28	1	0	F	F	NA	0	1
2234	1.08	3	6/27/18	14	0		F		NA	10	1
2238	29.9	7	6/27/18	6	0	1	F	F	NA	28	1
2285	0.49	58	6/27/18	26	1		F	F	NA	4	1
2291	4.13	57	6/27/18	15	1	1	F	F	NA	13	1
2301	0.93	2	6/27/18	44	1	0	F	F	NA	4	1
2303	0.72	2	6/27/18	40	1		F	F	NA	3	1
2308	0.93	40	6/27/18	44	0	1	F	F	NA	4	1
2309	1.08	3	6/27/18	23	1	1	F	F	NA	2	1
2311	2.86	34	6/27/18	9	0	0	F	F	NA	13	1
2313	1.08	3	6/27/18	37	1		F	F	NA	0	1
2319	1.08	3	6/27/18	44	0		F	F	NA	2	1
2332	2.43	44	6/27/18	19	0	1	F	F	NA	11	1
2337	3.5	11	6/27/18	18	0		F		NA	16	1
2351	0.08	42	6/27/18	15	1		F	F	NA	0	1
2352	1.15	39	6/27/18	40	0		F		NA	5	1
2353	3.08	38	6/27/18	26	1		F	F	NA	13	1
2355	19.9	6	6/27/18	15	0	1	F	F	NA	11	1
2362	3.93	4	6/27/18	15	1		F		NA	2	1
2366	1.08	3	6/27/18	29	1		F		NA	0	1
2373	0.29	52	6/27/18	44	0		F	F	NA	1	1
2378	3.93	6	6/27/18	15	0		F	F	NA	2	1
2382	6.61	7	6/27/18	20	0	1	F	F	NA	6	1
2390	0.08	2	6/27/18	26	0		F		NA	0	1
2405	3.29	22	6/27/18	47	1		F	F	NA	15	1
2408	3.72	25	6/27/18	16	0		F		NA	17	1
2414	0.7	58	6/27/18	37	0	0	F	F	NA	1	1
2416	3.04	4	6/27/18	48	0		F	F	NA	3	1
2419	0.29	2	6/27/18	44	1		F	F	NA	1	1
2430	3.08	33	6/27/18	16	1		F	F	NA	14	1
2439	1.08	3	6/27/18	26	1		F	F	NA	3	1
2444	3.08	41	6/27/18	15	0	0	F	F	NA	14	1
2446	0.93	45	6/27/18	40	0		F	F	NA	4	1
2457	0.72	2	6/27/18	25	1		F	F	NA	3	1
2462	0.5	14	6/27/18	15	0		F	F	NA	2	1
2470	1.43	5	6/27/18	20	1		F	F	NA	1	1
2479	1.58	2	6/27/18	21	0	1	F	F	NA	7	1
2485	1.58	19	6/27/18	21	1		F	F	NA	7	1
2500	1.08	3	6/27/18	36	1		F	F	NA	9	1
2501	2.22	23	6/27/18	27	1	0	F		NA	10	1
2503	0.08	14	6/27/18	12	1	0	F	F	NA	0	1
2512	1.08	3	6/27/18	37	1		F	F	NA	2	1
2515	0.5	14	6/27/18	48	1		F	F	NA	2	1
2520	1.79	47	6/27/18	21	0		F	F	NA	8	1
2525	1.08	51	6/27/18	19	0	0	F	F	NA	5	1
2542	1.08	3	6/27/18	43	1		F	F	NA	9	1
2546	3.08	36	6/27/18	40	0	1	F	F	NA	14	1
2547	0.08	21	6/27/18	41	0		F	F	NA	0	1
2551	2	55	6/27/18	20	0		F	F	NA	9	1
2556	0.29	2	6/27/18	25	0	0	F	F	NA	1	1
2566	1.08	3	6/27/18	44	0	0	F	F	NA	0	1
2570	1.08	3	6/27/18	34	0		F	F	NA	0	1
2571	0.29	2	6/27/18	25	0		F	F	NA	1	1
2574	1.08	3	6/27/18	21	1		F	F	NA	0	1
2582	2.86	19	6/27/18	48	0		F	F	NA	13	1
2584	0.29	48	6/27/18	34	1		F		NA	1	1
2585	1.08	1	6/27/18	16	0		F		NA	7	1
2588	1.08	3	6/27/18	36	1		F	F	NA	0	1
2590	2.43	24	6/27/18	44	1	1	F	F	NA	11	1
2602	0.08	39	6/27/18	13	0		F		NA	0	1
2603	0.08	25	6/27/18	21	1		F	F	NA	0	1
2607	2	47	6/27/18	15	1		F	F	NA	7	1
2611	3.93	41	6/27/18	39	1		F	F	NA	18	1
2620	5.58	7	6/27/18	7	1		F	F	NA	5	1
2624	0.93	25	6/27/18	8	0		F	F	NA	4	1
2630	4.24	56	6/27/18	17	0		F	F	NA	9	1
2632	2.54	43	6/27/18	18	1		F	F	NA	16	1
2634	1.08	3	6/27/18	39	0		F	F	NA	3	1
2643	1.08	1	6/27/18	19	1		F	F	NA	4	1
2645	0.72	2	6/27/18	40	1		F		NA	3	1
2656	0.08	35	6/27/18	40	1		F	F	NA	0	1
2658	1.36	43	6/27/18	23	1		F		NA	7	1
2663	0.93	52	6/27/18	41	1		F	F	NA	4	1
2671	1.08	1	6/27/18	16	0	0	F	F	NA	2	1
2680	0.93	50	6/27/18	43	1	0	F	F	NA	4	1
2686	4.58	25	6/27/18	12	1	1	F		NA	21	1
2689	1.36	33	6/27/18	13	0		F		NA	6	1
2703	1.08	3	6/27/18	40	0		F		NA	9	1
2715	0.93	54	6/27/18	36	0		F	F	NA	4	1
2721	0.29	55	6/27/18	43	0		F	N	NA	1	1
2735	5.86	2	6/27/18	26	0	1	F		NA	27	1
2762	1.79	52	6/27/18	19	0		F	F	NA	8	1
2772	0.08	2	6/27/18	41	1	0	F	F	NA	0	1
2775	1.08	51	6/27/18	5	0	0	F	F	NA	7	1
2786	0.29	23	6/27/18	21	1		F		NA	1	1
2787	0.93	22	6/27/18	26	0		F		NA	4	1
2792	0.08	26	6/27/18	31	0	0	F	F	NA	0	1
2803	3.92	56	6/27/18	42	1		F	F	NA	6	1
2815	1.15	25	6/27/18	15	1		F	F	NA	5	1
2823	19.4	7	6/27/18	13	0	1	F	F	NA	18	1
2830	0.81	57	6/27/18	41	0	1	F	F	NA	2	1
2849	5.72	4	6/27/18	16	1		F	F	NA	4	1
2850	1.36	29	6/27/18	35	1		F	F	NA	6	1
2852	1.79	14	6/27/18	16	0		F	F	NA	8	1
2857	3.08	14	6/27/18	34	0		F	F	NA	14	1
2869	0.08	2	6/27/18	21	1		F	F	NA	0	1
2878	1.58	31	6/27/18	38	0		F	F	NA	7	1
2887	1.08	3	6/27/18	43	0		F	F	NA	0	1
2891	3.5	7	6/27/18	20	1	1	F	F	NA	3	1
2896	0.9	5	6/27/18	34	0		F		NA	1	1
2900	0.29	44	6/27/18	44	1		F	F	NA	1	1
2903	0.5	49	6/27/18	10	1		F	F	NA	2	1
2904	2.43	55	6/27/18	38	1		F	F	NA	11	1
2911	0.08	50	6/27/18	25	0		F	F	NA	5	1
2921	1.08	3	6/27/18	48	1		F	F	NA	0	1
2931	1.08	3	6/27/18	42	0		F	F	NA	8	1
2938	1.58	2	6/27/18	41	1		F		NA	7	1
2944	0.08	27	6/27/18	15	0		F	F	NA	0	1
2958	0.29	36	6/27/18	19	1		F	F	NA	1	1
2959	0.29	24	6/27/18	36	1		F		NA	1	1
2966	1.08	3	6/27/18	42	0		F	F	NA	1	1
2977	1.36	14	6/27/18	42	0		F	F	NA	6	1
2989	1.08	3	6/27/18	44	1		F		NA	0	1
2998	0.5	36	6/27/18	33	0		F	F	NA	2	1
3000	1.36	2	6/27/18	44	1		F	F	NA	6	1
3010	2.65	2	6/27/18	22	1		F	F	NA	12	1
3033	4.58	25	6/27/18	5	0	1	F	F	NA	21	1
3034	1.36	8	6/27/18	21	1	0	F	F	NA	6	1
3037	0.9	5	6/27/18	34	0		F		NA	1	1
3038	0.08	50	6/27/18	18	0		F	F	NA	8	1
3042	2.43	46	6/27/18	26	0		F	F	NA	11	1
3049	2.75	43	6/27/18	36	1		F	F	NA	13	1
3050	0.29	19	6/27/18	47	0		F	F	NA	1	1
3054	3.72	39	6/27/18	21	1	0	F	F	NA	17	1
3062	2.65	10	6/27/18	43	1		F		NA	12	1
3075	0.08	2	6/27/18	39	1		F	F	NA	0	1
3088	7.5	4	6/27/18	20	0		F	F	NA	5	1
3089	1.08	3	6/27/18	44	1		F	F	NA	11	1
3092	2.11	6	6/27/18	14	1		F	F	NA	1	1
3098	4.58	49	6/27/18	33	1	1	F		NA	21	1
3101	0.29	55	6/27/18	42	0		F	F	NA	1	1
3103	1.79	49	6/27/18	34	1		F		NA	8	1
3105	1.15	52	6/27/18	36	0		F		NA	5	1
3119	3.29	32	6/27/18	18	1		F	F	NA	15	1
3129	1.08	3	6/27/18	21	1		F	F	NA	4	1
3130	3.5	13	6/27/18	16	1		F	F	NA	16	1
3139	1.36	37	6/27/18	16	1		F	F	NA	3	1
3143	0.72	2	6/27/18	34	0		F		NA	3	1
3149	1.08	3	6/27/18	42	0		F	F	NA	6	1
3154	4.36	33	6/27/18	37	0	1	F	F	NA	20	1
3158	0.72	27	6/27/18	16	0		F	F	NA	3	1
3164	1.56	59	6/27/18	20	0	0	F	F	NA	4	1
3166	1.15	11	6/27/18	42	0	0	F	F	NA	5	1
3167	0.08	9	6/27/18	35	1		F	F	NA	0	1
3173	0.93	32	6/27/18	21	1		F	F	NA	4	1
3179	0.08	24	6/27/18	50	1	0	F	F	NA	0	1
3209	0.08	22	6/27/18	40	0		F	F	NA	0	1
3214	3.93	29	6/27/18	16	1		F	F	NA	18	1
3240	2.31	57	6/27/18	26	1	0	F	F	NA	6	1
3242	3.06	57	6/27/18	41	0	1	F	F	NA	8	1
3250	3.72	30	6/27/18	37	0		F	F	NA	17	1
3262	0.29	13	6/27/18	36	1		F	F	NA	1	1
3266	1.15	36	6/27/18	44	1		F	F	NA	5	1
3269	2.65	9	6/27/18	37	0		F	F	NA	12	1
3282	20.9	4	6/27/18	12	1		F		NA	13	1
3285	1.36	2	6/27/18	43	1	1	F	F	NA	6	1
3289	0.93	12	6/27/18	46	1		F	F	NA	4	1
3290	1.08	51	6/27/18	18	0	0	F	F	NA	4	1
3298	2.43	2	6/27/18	31	0		F	F	NA	11	1
3303	1.15	30	6/27/18	21	1		F	M	NA	5	1
3319	1.58	24	6/27/18	19	0		F	F	NA	7	1
3321	0.72	2	6/27/18	37	1		F	F	NA	3	1
3333	0.29	25	6/27/18	26	1		F		NA	1	1
3337	0.08	13	6/27/18	19	1		F		NA	0	1
3340	2.86	2	6/27/18	43	1		F	F	NA	13	1
3344	1.15	45	6/27/18	39	1	1	F		NA	5	1
3345	3.93	6	6/27/18	20	0	1	F	F	NA	2	1
3360	0.43	58	6/27/18	26	0		F		NA	1	1
3363	2.43	8	6/27/18	44	0		F	F	NA	11	1
3379	1.08	3	6/27/18	39	0	0	F	F	NA	5	1
3385	0.08	2	6/27/18	28	1		F	F	NA	0	1
3389	1.36	23	6/27/18	50	1		F	F	NA	6	1
3395	2.5	5	6/27/18	5	1		F	F	NA	4	1
3421	2.86	2	6/27/18	37	0		F	M	NA	13	1
3425	4.83	4	6/27/18	15	1		F	F	NA	3	1
3431	0.72	34	6/27/18	33	1	0	F	F	NA	3	1
3435	0.29	2	6/27/18	35	0		F	F	NA	1	1
3443	1.36	46	6/27/18	13	0		F	F	NA	6	1
3448	1.15	41	6/27/18	44	1		F	F	NA	5	1
3451	2.22	43	6/27/18	42	0		F		NA	10	1
3468	1.79	2	6/27/18	40	1		F	F	NA	8	1
3478	1.08	3	6/27/18	42	1		F	F	NA	8	1
3512	0.36	5	6/27/18	15	1		F	F	NA	0	1
3572	0.06	59	6/27/18	15	1		F	F	NA	0	1
3573	9.29	4	6/27/18	20	1	1	F	F	NA	9	1
3597	3.08	13	6/27/18	19	0		F	F	NA	14	1
3606	0.36	7	6/27/18	9	0		F	F	NA	0	1
3611	0.08	2	6/27/18	37	0		F	F	NA	0	1
3613	1.08	3	6/27/18	44	1		F	F	NA	16	1
3615	0.08	20	6/27/18	41	1		F	F	NA	0	1
3633	0.93	42	6/27/18	15	1	0	F	F	NA	5	1
3640	0.29	44	6/27/18	34	1		F	F	NA	1	1
3641	0.36	5	6/27/18	20	1		F	F	NA	0	1
3642	0.93	33	6/27/18	40	0	0	F	F	NA	4	1
3645	0.08	2	6/27/18	40	0		F	F	NA	0	1
3647	5.61	7	6/27/18	20	1		F		NA	5	1
3654	2.43	53	6/27/18	26	0		F	F	NA	11	1
3655	1.08	3	6/27/18	35	0		F	F	NA	0	1
3670	2.11	42	6/27/18	26	0		F	F	NA	20	1
3672	4.79	11	6/27/18	48	1	1	F	F	NA	22	1
3674	1.15	23	6/27/18	26	1		F	F	NA	5	1
3678	1.08	3	6/27/18	26	1		F	F	NA	14	1
3684	2.43	2	6/27/18	45	1		F		NA	11	1
3694	0.08	50	6/27/18	42	0		F	F	NA	0	1
3695	1.08	3	6/27/18	44	0	0	F	F	NA	0	1
3708	2.43	7	6/27/18	18	0		F		NA	2	1
3710	2.22	2	6/27/18	39	0		F	F	NA	10	1
3714	2.11	6	6/27/18	9	0		F	F	NA	1	1
3726	1.08	3	6/27/18	26	1		F	F	NA	1	1
3744	5	40	6/27/18	37	0	1	F		NA	23	1
3749	0.08	2	6/27/18	37	1		F		NA	0	1
3750	0.93	26	6/27/18	26	1		F	F	NA	4	1
3759	2.65	48	6/27/18	38	0	1	F	N	NA	12	1
3776	0.29	54	6/27/18	26	1		F	F	NA	1	1
3780	0.72	11	6/27/18	48	1		F	F	NA	3	1
3781	2.22	54	6/27/18	21	0	0	F	F	NA	10	1
3785	6.68	7	6/27/18	41	0	0	F	F	NA	6	1
3786	3.08	20	6/27/18	17	1		F		NA	14	1
3789	0.29	2	6/27/18	37	1		F	F	NA	1	1
3800	3.08	2	6/27/18	38	0	1	F	F	NA	14	1
3801	5.42	57	6/27/18	20	0	1	F	F	NA	20	1
3802	1.36	37	6/27/18	19	0		F	F	NA	3	1
3804	0.36	7	6/27/18	19	1	0	F	F	NA	0	1
3808	1.04	43	6/27/18	3	0		F		NA	5	1
3814	1.08	3	6/27/18	36	1		F	F	NA	0	1
3833	0.5	9	6/27/18	44	1		F	F	NA	2	1
3839	3.93	24	6/27/18	42	0		F		NA	18	1
3846	0.29	2	6/27/18	26	0		F		NA	1	1
3848	0.08	31	6/27/18	43	0		F		NA	0	1
3857	0.72	27	6/27/18	39	0		F		NA	3	1
3859	1.08	1	6/27/18	3	1		F	F	NA	5	1
3865	4.18	56	6/27/18	15	1	1	F	F	NA	11	1
3874	1.79	37	6/27/18	20	1		F		NA	5	1
3879	2.22	2	6/27/18	21	1		F	F	NA	10	1
3896	0.5	35	6/27/18	20	1		F	F	NA	2	1
3903	0.08	2	6/27/18	41	1		F	F	NA	0	1
3904	3.29	2	6/27/18	26	1		F	F	NA	15	1
3907	1.08	3	6/27/18	21	0	0	F	F	NA	15	1
3919	1.58	34	6/27/18	9	0		F	F	NA	7	1
3920	5.68	7	6/27/18	15	0	1	F	F	NA	5	1
3921	0.36	6	6/27/18	6	1		F		NA	0	1
3925	2	2	6/27/18	25	1		F	F	NA	9	1
3928	0.93	24	6/27/18	39	0		F	F	NA	4	1
3944	1.08	3	6/27/18	37	1		F	F	NA	9	1
3947	0.08	30	6/27/18	16	1		F	F	NA	0	1
3956	1.79	2	6/27/18	33	0	0	F	F	NA	8	1
3971	2	9	6/27/18	18	1		F	F	NA	9	1
3977	0.5	2	6/27/18	39	0	0	F	F	NA	2	1
3990	3.08	12	6/27/18	16	0	1	F	F	NA	14	1
3998	1.08	3	6/27/18	43	1	1	F	F	NA	8	1
4003	0.08	48	6/27/18	42	0		F	F	NA	0	1
4015	0.08	12	6/27/18	26	1		F		NA	0	1
4025	2.5	7	6/27/18	40	0		F	M	NA	2	1
4032	0.08	23	6/27/18	44	0		F	F	NA	0	1
4044	2.11	6	6/27/18	20	0		F	F	NA	1	1
4051	0.5	28	6/27/18	33	0		F	F	NA	2	1
4062	2.22	44	6/27/18	43	0		F	F	NA	10	1
4063	1.08	3	6/27/18	21	0	0	F	F	NA	12	1
4065	0.08	2	6/27/18	40	0		F	F	NA	0	1
4077	5.22	10	6/27/18	16	0	1	F	F	NA	24	1
4082	0.93	19	6/27/18	42	0		F	F	NA	4	1
4087	0.08	53	6/27/18	7	1	0	F	F	NA	0	1
4088	1.15	33	6/27/18	26	1		F	F	NA	5	1
4110	1.58	2	6/27/18	40	0		F	F	NA	7	1
4112	0.08	2	6/27/18	26	1		F	F	NA	0	1
4127	0.08	42	6/27/18	40	1		F		NA	0	1
4135	0.08	25	6/27/18	34	0		F	F	NA	0	1
4148	0.29	49	6/27/18	9	1		F		NA	1	1
4149	5.61	7	6/27/18	10	1		F		NA	5	1
4154	2	26	6/27/18	40	0	1	F	F	NA	9	1
4164	0.72	52	6/27/18	48	0		F	F	NA	3	1
4165	3.75	56	6/27/18	35	1		F	F	NA	7	1
4167	0.29	25	6/27/18	29	1		F	F	NA	1	1
4168	1.77	58	6/27/18	27	0		F		NA	1	1
4178	1.79	24	6/27/18	35	0		F	F	NA	8	1
4180	0.72	11	6/27/18	18	0		F	F	NA	3	1
4184	1.08	51	6/27/18	49	0	0	F	F	NA	15	1
4207	1.08	3	6/27/18	43	1		F	F	NA	10	1
4213	1.36	20	6/27/18	39	0		F	F	NA	6	1
4215	1.08	3	6/27/18	22	0		F	F	NA	0	1
4217	0.36	7	6/27/18	20	0		F		NA	0	1
4228	0.5	28	6/27/18	14	0	0	F		NA	2	1
4229	0.08	50	6/27/18	21	1		F		NA	8	1
4232	2.43	21	6/27/18	42	1		F	F	NA	11	1
4239	6.61	4	6/27/18	17	0		F	F	NA	4	1
4240	9.29	4	6/27/18	16	0		F	F	NA	7	1
4254	1.08	3	6/27/18	26	1		F	F	NA	10	1
4255	0.08	2	6/27/18	41	0		F	F	NA	0	1
4264	2	29	6/27/18	15	1	1	F	F	NA	9	1
4268	0.5	39	6/27/18	4	1		F	F	NA	2	1
4285	0.93	53	6/27/18	20	1		F	F	NA	4	1
4315	1.79	50	6/27/18	26	0	1	F	F	NA	9	1
4321	0.29	41	6/27/18	24	0		F	F	NA	1	1
4334	1.08	51	6/27/18	26	1		F	F	NA	11	1
4343	1.08	3	6/27/18	44	1		F	F	NA	1	1
4344	1.08	3	6/27/18	39	1		F	F	NA	1	1
4345	2	35	6/27/18	34	1		F	F	NA	9	1
4346	1.08	3	6/27/18	44	0		F	F	NA	0	1
4348	0.29	44	6/27/18	14	1		F	F	NA	1	1
4350	1.58	52	6/27/18	26	0		F	F	NA	7	1
4358	1.08	3	6/27/18	26	0		F		NA	0	1
4368	1.58	2	6/27/18	43	1		F	F	NA	7	1
4390	0.08	2	6/27/18	37	1		F	F	NA	0	1
4395	0.29	42	6/27/18	33	1		F	F	NA	1	1
4403	1.08	1	6/27/18	20	1		F	M	NA	0	1
4404	1.58	28	6/27/18	48	1		F	F	NA	7	1
4422	1.08	3	6/27/18	48	1	1	F	F	NA	1	1
4426	1.15	24	6/27/18	21	0		F		NA	5	1
4432	1.58	35	6/27/18	20	1	1	F	F	NA	7	1
4435	0.81	59	6/27/18	40	0	0	F		NA	2	1
4436	2.86	46	6/27/18	15	1		F	F	NA	13	1
4457	0.06	58	6/27/18	26	0	0	F		NA	0	1
4468	3.72	25	6/27/18	26	0	1	F		NA	17	1
4470	2	29	6/27/18	20	0	1	F	F	NA	9	1
4476	1.36	2	6/27/18	35	0		F	F	NA	6	1
4483	0.72	20	6/27/18	39	0		F	F	NA	3	1
4488	0.29	25	6/27/18	16	1	1	F	F	NA	1	1
4493	2.65	2	6/27/18	48	1		F	F	NA	12	1
4512	1.15	55	6/27/18	13	1	0	F	F	NA	5	1
4514	1.36	28	6/27/18	50	0		F	F	NA	6	1
4515	5.86	43	6/27/18	43	1	0	F	F	NA	28	1
4545	1.08	3	6/27/18	41	0		F	F	NA	2	1
4561	0.08	50	6/27/18	37	0		F	F	NA	9	1
4571	2.22	14	6/27/18	26	0		F	F	NA	10	1
4584	0.36	6	6/27/18	20	0		F	F	NA	0	1
4604	0.36	6	6/27/18	10	1		F	F	NA	0	1
4619	0.29	47	6/27/18	40	0		F		NA	1	1
4632	3.38	56	6/27/18	44	1		F	F	NA	6	1
4642	1.08	3	6/27/18	45	0		F	F	NA	19	1
4648	1.36	11	6/27/18	40	1		F		NA	6	1
4652	2.65	54	6/27/18	50	0		F	F	NA	12	1
4661	4.65	7	6/27/18	36	1		F	F	NA	4	1
4666	2	44	6/27/18	3	0		F	F	NA	9	1
4672	1.97	5	6/27/18	20	0		F	F	NA	3	1
4681	1.08	3	6/27/18	40	1		F	F	NA	0	1
4692	0.08	46	6/27/18	41	0	0	F	F	NA	0	1
4702	1.36	2	6/27/18	38	0		F	F	NA	6	1
4704	1.15	52	6/27/18	16	1		F	F	NA	5	1
4719	1.08	3	6/27/18	36	0		F	N	NA	7	1
4722	1.08	1	6/27/18	20	0		F	F	NA	4	1
4733	1.08	3	6/27/18	37	0		F		NA	2	1
4738	2.22	2	6/27/18	31	1		F	F	NA	10	1
4742	2.43	14	6/27/18	16	1	1	F	F	NA	11	1
4749	1.15	28	6/27/18	18	1		F	F	NA	5	1
4775	1.08	51	6/27/18	40	0	0	F	F	NA	0	1
4778	0.93	55	6/27/18	43	1		F		NA	4	1
4802	0.08	52	6/27/18	44	1		F	F	NA	0	1
4804	1.4	7	6/27/18	42	0		F	F	NA	1	1
4819	0.08	27	6/27/18	21	0		F		NA	0	1
4826	0.29	46	6/27/18	20	0		F	F	NA	1	1
4856	0.08	33	6/27/18	41	1		F	F	NA	0	1
4869	1.08	3	6/27/18	44	0	0	F	F	NA	0	1
4870	2.22	8	6/27/18	26	1	1	F	F	NA	10	1
4881	0.06	58	6/27/18	16	1	0	F	F	NA	0	1
4887	3.93	2	6/27/18	21	1		F		NA	18	1
4901	1.58	46	6/27/18	34	1		F		NA	7	1
4942	1.36	25	6/27/18	40	0		F	F	NA	6	1
4954	4.83	58	6/27/18	43	1	1	F	F	NA	17	1
4965	1.08	3	6/27/18	41	1		F	N	NA	4	1
4969	1.08	3	6/27/18	42	0		F		NA	4	1
4971	1.08	3	6/27/18	24	0		F		NA	7	1
4976	9.47	5	6/27/18	32	0		F	F	NA	13	1
4980	0.93	34	6/27/18	16	1		F	F	NA	4	1
4982	0.29	12	6/27/18	34	1	0	F	F	NA	1	1
4984	0.5	55	6/27/18	36	1		F	F	NA	2	1
4995	1.67	56	6/27/18	40	0		F	F	NA	0	1
5008	1.08	1	6/27/18	8	1	1	F	F	NA	4	1
5012	0.08	44	6/27/18	22	0		F	F	NA	0	1
5015	1.08	3	6/27/18	20	1		F	F	NA	0	1
5021	0.5	40	6/27/18	21	1		F	F	NA	2	1
5040	9.29	4	6/27/18	13	1	1	F		NA	10	1
5043	0.08	43	6/27/18	33	0		F	F	NA	0	1
5049	5.18	5	6/27/18	16	1		F	F	NA	9	1
5057	2	38	6/27/18	43	1	1	F	F	NA	6	1
5063	0.08	25	6/27/18	43	1		F		NA	0	1
5077	1.08	3	6/27/18	26	1		F	F	NA	1	1
5080	4.58	55	6/27/18	40	1	1	F	F	NA	21	1
5082	3.9	6	6/27/18	3	0		F	F	NA	2	1
5089	4.65	5	6/27/18	16	0		F	F	NA	4	1
5109	0.08	50	6/27/18	21	1		F	F	NA	0	1
5130	0.29	28	6/27/18	26	1		F	F	NA	1	1
5131	0.08	44	6/27/18	16	1	0	F	F	NA	0	1
5141	1.08	1	6/27/18	16	0		F		NA	0	1
5173	1.08	3	6/27/18	37	0		F	F	NA	0	1
5174	3.08	47	6/27/18	26	1		F		NA	14	1
5179	3.08	2	6/27/18	26	0		F	F	NA	14	1
5185	3.93	4	6/27/18	41	0		F	F	NA	4	1
5188	0.08	40	6/27/18	36	0		F	F	NA	0	1
5191	0.72	2	6/27/18	23	1		F	F	NA	3	1
5193	0.08	42	6/27/18	21	0		F	F	NA	0	1
5194	1.15	10	6/27/18	44	0		F	F	NA	5	1
5202	0.9	5	6/27/18	20	1		F		NA	1	1
5206	1.15	12	6/27/18	21	1		F	F	NA	5	1
5207	1.58	29	6/27/18	13	0		F	F	NA	7	1
5209	2.43	54	6/27/18	14	1	1	F		NA	11	1
5222	1.97	5	6/27/18	16	1	1	F	F	NA	3	1
5234	0.29	9	6/27/18	6	0		F	F	NA	1	1
5240	0.08	2	6/27/18	44	0		F	F	NA	0	1
5251	1.36	10	6/27/18	21	0	0	F	F	NA	6	1
5256	1.08	3	6/27/18	21	0		F	F	NA	8	1
5257	0.93	32	6/27/18	38	0	0	F	F	NA	4	1
5276	3.27	58	6/27/18	19	1		F	F	NA	5	1
5279	1.15	9	6/27/18	40	0		F	F	NA	5	1
5282	0.08	2	6/27/18	40	1		F	F	NA	0	1
5283	3.5	10	6/27/18	21	1	1	F		NA	16	1
5289	9.93	7	6/27/18	20	1	1	F	N	NA	9	1
5303	2.65	38	6/27/18	13	1		F	F	NA	12	1
5317	1.36	28	6/27/18	21	1		F		NA	6	1
5329	1.08	3	6/27/18	39	1		F	F	NA	7	1
5334	3.29	20	6/27/18	33	0	1	F	F	NA	15	1
5349	0.08	2	6/27/18	30	1		F	F	NA	0	1
5355	0.08	2	6/27/18	42	0	0	F	F	NA	0	1
5372	0.72	46	6/27/18	36	1		F		NA	3	1
5376	1.08	3	6/27/18	21	0		F	M	NA	13	1
5385	1.08	3	6/27/18	36	1		F	F	NA	4	1
5397	2	13	6/27/18	10	1	1	F		NA	9	1
5418	3.04	5	6/27/18	13	1	0	F		NA	3	1
5431	1.08	1	6/27/18	20	0		F	F	NA	4	1
5433	0.08	2	6/27/18	22	1		F	F	NA	0	1
5434	0.72	21	6/27/18	10	0		F	F	NA	3	1
5444	0.93	53	6/27/18	36	0	0	F		NA	4	1
5454	0.5	44	6/27/18	49	0		F	F	NA	2	1
5455	0.29	47	6/27/18	44	0		F		NA	1	1
5460	3.08	45	6/27/18	16	0		F		NA	14	1
5464	0.08	33	6/27/18	40	0		F	F	NA	0	1
5476	0.5	35	6/27/18	44	0		F	F	NA	2	1
5478	0.08	34	6/27/18	41	1		F	F	NA	0	1
5503	2.22	46	6/27/18	15	1		F		NA	10	1
5512	0.5	55	6/27/18	50	0	0	F		NA	2	1
5530	2.65	37	6/27/18	47	0		F	F	NA	9	1
5535	3.08	40	6/27/18	15	1		F	F	NA	14	1
5552	3.93	2	6/27/18	26	0		F	F	NA	18	1
5553	1.08	3	6/27/18	18	1		F		NA	5	1
5554	3.59	56	6/27/18	37	1	0	F	F	NA	3	1
5563	3.08	30	6/27/18	9	1		F		NA	14	1
5571	4.79	39	6/27/18	11	0	1	F	F	NA	22	1
5575	4.77	56	6/27/18	16	1	1	F	F	NA	14	1
5586	1.15	41	6/27/18	21	0		F	F	NA	5	1
5591	1.08	3	6/27/18	24	1		F	F	NA	7	1
5612	0.06	58	6/27/18	42	0	0	F	F	NA	0	1
5626	0.29	2	6/27/18	20	0		F	F	NA	1	1
5627	7.5	4	6/27/18	12	1		F	M	NA	4	1
5628	0.5	44	6/27/18	21	0		F		NA	2	1
5630	0.72	31	6/27/18	7	0		F	F	NA	3	1
5634	5	22	6/27/18	20	1		F		NA	23	1
5646	1.36	25	6/27/18	15	1		F	F	NA	6	1
5659	0.08	46	6/27/18	43	1		F	F	NA	0	1
5671	8.93	5	6/27/18	42	1	1	F	F	NA	13	1
5674	0.36	4	6/27/18	16	1		F		NA	0	1
5675	0.08	12	6/27/18	35	0		F	F	NA	0	1
5692	1.08	3	6/27/18	41	1		F	M	NA	4	1
5696	1.43	5	6/27/18	33	0		F	F	NA	1	1
5700	0.72	40	6/27/18	37	0		F		NA	3	1
5701	0.36	4	6/27/18	48	1		F	F	NA	0	1
5705	0.43	57	6/27/18	36	0		F		NA	1	1
5709	0.08	8	6/27/18	42	1		F	F	NA	0	1
5716	0.08	55	6/27/18	43	1		F		NA	0	1
5719	0.08	2	6/27/18	41	0		F	F	NA	0	1
5726	0.08	2	6/27/18	22	1		F	F	NA	0	1
5742	3.72	41	6/27/18	40	1	1	F	F	NA	17	1
5761	1.08	3	6/27/18	37	1	0	F	F	NA	9	1
5783	3.29	29	6/27/18	38	1		F	F	NA	15	1
5800	1.08	3	6/27/18	43	1		F	F	NA	0	1
5812	0.72	11	6/27/18	13	0		F	F	NA	3	1
5816	0.08	28	6/27/18	14	0		F	F	NA	0	1
5818	1.4	7	6/27/18	36	1		F		NA	1	1
5820	0.08	55	6/27/18	37	1		F	F	NA	0	1
5833	1.58	2	6/27/18	40	0		F		NA	7	1
5841	0.08	2	6/27/18	43	0		F		NA	0	1
5852	1.4	7	6/27/18	16	0	0	F	F	NA	1	1
5853	1.08	1	6/27/18	9	1		F	F	NA	2	1
5855	0.08	2	6/27/18	40	0		F	F	NA	0	1
5868	0.08	25	6/27/18	18	1		F	F	NA	0	1
5873	4.34	59	6/27/18	15	0		F		NA	15	1
5875	0.5	20	6/27/18	9	1	0	F	F	NA	2	1
5899	1.08	3	6/27/18	36	0	1	F		NA	3	1
5910	0.08	2	6/27/18	42	0		F	F	NA	0	1
5916	3.29	47	6/27/18	13	1	0	F	F	NA	15	1
5919	0.36	4	6/27/18	14	0		F	F	NA	0	1
5940	0.08	2	6/27/18	34	1	0	F		NA	0	1
5942	1.08	3	6/27/18	35	1		F	F	NA	1	1
5950	4.36	29	6/27/18	37	1		F		NA	20	1
5958	0.08	2	6/27/18	43	1		F	F	NA	0	1
5976	1.36	2	6/27/18	33	1		F		NA	6	1
5985	1.08	3	6/27/18	29	0	0	F	F	NA	13	1
6007	1.08	51	6/27/18	48	1		F	F	NA	5	1
6010	0.08	45	6/27/18	48	1		F	F	NA	0	1
6014	1.08	3	6/27/18	36	1		F	M	NA	0	1
6025	1.08	1	6/27/18	20	0		F	F	NA	8	1
6035	0.08	53	6/27/18	20	1		F	F	NA	0	1
6044	0.93	30	6/27/18	12	0		F	F	NA	4	1
6049	0.49	56	6/27/18	42	0		F	F	NA	4	1
6061	0.36	7	6/27/18	11	1		F	F	NA	0	1
6066	0.08	25	6/27/18	40	0		F	F	NA	0	1
6076	4.83	4	6/27/18	14	0		F	F	NA	4	1
6081	5.65	2	6/27/18	43	0	1	F	N	NA	26	1
6086	0.5	20	6/27/18	40	1		F	F	NA	2	1
6123	1.08	3	6/27/18	26	0		F		NA	4	1
6152	1.08	3	6/27/18	44	0		F		NA	3	1
6158	2	2	6/27/18	43	1		F	F	NA	9	1
6159	2.65	24	6/27/18	21	0	1	F		NA	12	1
6174	1.79	53	6/27/18	13	0		F	F	NA	8	1
6178	0.08	50	6/27/18	41	0		F	F	NA	0	1
6192	1.79	2	6/27/18	21	1		F	F	NA	8	1
6193	1.08	3	6/27/18	26	0		F		NA	7	1
6201	0.08	2	6/27/18	43	0		F	F	NA	0	1
6202	0.08	25	6/27/18	16	1		F		NA	0	1
6211	1.4	7	6/27/18	37	0	0	F	F	NA	1	1
6221	0.06	56	6/27/18	27	1		F	F	NA	0	1
6223	2.43	54	6/27/18	21	1		F		NA	11	1
6224	1.43	5	6/27/18	9	1		F	F	NA	1	1
6230	1.08	3	6/27/18	38	0		F	F	NA	3	1
6231	1.08	3	6/27/18	33	0		F	F	NA	6	1
6254	0.5	48	6/27/18	41	1		F	F	NA	2	1
6260	1.08	3	6/27/18	41	1		F	F	NA	9	1
6262	3.43	58	6/27/18	14	0		F		NA	9	1
6263	1.08	3	6/27/18	34	1		F		NA	0	0
6267	1.36	14	6/27/18	37	1		F	F	NA	6	1
6281	0.08	10	6/27/18	40	0	0	F	F	NA	0	1
6286	7.61	7	6/27/18	26	0	1	F	F	NA	8	1
6291	0.08	11	6/27/18	21	1		F		NA	0	1
6306	0.29	25	6/27/18	17	0		F	F	NA	1	1
6316	1.08	3	6/27/18	21	1		F		NA	27	1
6322	1.36	28	6/27/18	14	0		F	F	NA	6	1
6353	0.29	47	6/27/18	21	0		F	F	NA	1	1
6355	3.93	29	6/27/18	29	1		F	F	NA	18	1
6359	1.47	43	6/27/18	40	0		F	F	NA	9	1
6360	1.08	3	6/27/18	26	0		F	F	NA	6	1
6361	3.08	47	6/27/18	20	1		F	M	NA	14	1
6365	0.5	48	6/27/18	15	0		F	F	NA	2	1
6368	0.29	2	6/27/18	33	1		F	F	NA	1	1
6370	2.65	25	6/27/18	40	1		F	F	NA	12	1
6378	2.65	32	6/27/18	36	1		F	F	NA	12	1
6388	0.5	31	6/27/18	6	0		F	F	NA	2	1
6392	1.08	3	6/27/18	21	1		F		NA	5	1
6395	2.43	2	6/27/18	41	0		F	F	NA	11	1
6401	0.08	54	6/27/18	34	1		F	F	NA	0	1
6421	4.13	57	6/27/18	15	1		F	F	NA	13	1
6427	0.08	44	6/27/18	15	1		F	N	NA	0	1
6433	2.22	45	6/27/18	14	1		F	F	NA	10	1
6453	0.5	32	6/27/18	26	0		F	F	NA	2	1
6457	1.36	2	6/27/18	41	1		F	F	NA	6	1
6459	1.15	2	6/27/18	18	1		F	F	NA	5	1
6471	1.58	21	6/27/18	13	0		F		NA	7	1
6476	1.79	2	6/27/18	31	1		F		NA	8	1
6499	0.36	4	6/27/18	10	0		F		NA	0	1
6504	0.5	45	6/27/18	19	0		F	F	NA	2	1
6509	0.29	14	6/27/18	15	1		F	F	NA	1	1
6520	1.08	3	6/27/18	26	1		F		NA	0	1
6521	0.08	19	6/27/18	41	1		F	F	NA	0	1
6527	3.06	58	6/27/18	26	1		F	F	NA	8	1
6533	0.08	2	6/27/18	34	1		F	F	NA	0	1
6539	0.36	7	6/27/18	20	1		F		NA	0	1
6545	0.08	23	6/27/18	26	0		F		NA	0	1
6547	0.08	24	6/27/18	14	0	1	F	F	NA	0	1
6550	0.29	2	6/27/18	26	0		F	F	NA	1	1
6556	3.5	19	6/27/18	21	1		F	F	NA	16	1
6558	1.36	28	6/27/18	16	1		F	F	NA	6	1
6564	0.93	47	6/27/18	41	0		F	F	NA	4	1
6572	2.15	4	6/27/18	40	1		F		NA	1	1
6573	1.08	3	6/27/18	26	0		F		NA	2	1
6577	3.72	10	6/27/18	19	0	1	F		NA	17	1
6580	4.29	57	6/27/18	21	0		F	F	NA	12	1
6582	0.36	5	6/27/18	10	1	0	F	F	NA	0	1
6600	1.36	27	6/27/18	20	1		F	F	NA	6	1
6601	1.18	59	6/27/18	35	1		F	M	NA	3	1
6604	1.15	50	6/27/18	37	1		F	F	NA	5	1
6612	1.08	3	6/27/18	37	0		F	F	NA	0	1
6627	1.08	3	6/27/18	42	0		F	F	NA	8	1
6633	0.08	55	6/27/18	50	1		F	F	NA	0	1
6637	1.58	40	6/27/18	42	1		F	F	NA	7	1
6641	2.43	10	6/27/18	39	0		F	F	NA	11	1
6653	1.08	1	6/27/18	20	1		F		NA	2	1
6659	0.08	55	6/27/18	35	1		F	F	NA	0	1
6664	1.79	33	6/27/18	17	0		F	F	NA	8	1
6675	1.08	3	6/27/18	40	1		F	F	NA	0	1
6679	1.08	3	6/27/18	26	1		F		NA	1	1
6693	1.79	41	6/27/18	20	1		F	F	NA	8	1
6696	0.36	7	6/27/18	16	0		F	F	NA	0	1
6704	1.08	3	6/27/18	21	1		F	F	NA	0	1
6705	1.79	50	6/27/18	20	0		F	F	NA	9	1
6731	3.08	2	6/27/18	40	0		F	F	NA	14	1
6752	0.08	2	6/27/18	26	0		F	F	NA	0	1
6757	2.65	24	6/27/18	48	0		F	F	NA	12	1
6762	2	20	6/27/18	26	0		F	F	NA	9	1
6763	3.93	2	6/27/18	20	1	1	F	F	NA	18	1
6770	0.5	53	6/27/18	34	0	0	F	F	NA	2	1
6782	0.93	2	6/27/18	34	1		F	F	NA	4	1
6791	0.08	41	6/27/18	41	0		F	F	NA	0	1
6795	0.29	21	6/27/18	11	0		F	F	NA	1	1
6800	1.08	3	6/27/18	21	0		F	F	NA	2	1
6818	0.08	43	6/27/18	20	0		F	F	NA	0	1
6819	9.29	4	6/27/18	16	0		F		NA	10	1
6826	1.08	51	6/27/18	19	1		F	F	NA	3	1
6827	1.4	7	6/27/18	21	0		F	F	NA	1	1
6829	4.65	5	6/27/18	20	0	1	F	F	NA	5	1
6840	2.15	4	6/27/18	19	0		F	F	NA	1	1
6863	8.75	7	6/27/18	14	0		F	F	NA	8	1
6865	0.08	34	6/27/18	48	0	0	F		NA	0	1
6869	1.15	9	6/27/18	14	0		F	F	NA	5	1
6898	0.5	2	6/27/18	44	0	0	F		NA	2	1
6899	1.08	3	6/27/18	9	0		F	F	NA	2	1
6910	0.72	2	6/27/18	43	1		F	F	NA	3	1
6923	1.83	56	6/27/18	15	1		F	F	NA	9	1
6924	5.18	5	6/27/18	8	0		F	F	NA	8	1
6935	1.93	59	6/27/18	39	1	1	F	F	NA	5	1
6948	1.08	1	6/27/18	20	0		F		NA	12	1
6957	3.47	7	6/27/18	20	1		F	F	NA	3	1
6962	3.72	30	6/27/18	42	0	1	F	F	NA	17	1
6970	3.29	41	6/27/18	43	0		F	F	NA	15	1
6972	3.27	58	6/27/18	26	0		F	F	NA	5	1
6975	9.47	5	6/27/18	20	0		F	F	NA	17	1
6977	1.15	29	6/27/18	34	0	0	F	F	NA	5	1
6986	1.08	3	6/27/18	41	1	1	F	F	NA	21	1
7001	0.72	45	6/27/18	42	0		F		NA	3	1
7006	0.93	24	6/27/18	15	0		F		NA	4	1
7009	0.72	31	6/27/18	15	1		F	F	NA	3	1
7015	0.36	6	6/27/18	15	1		F	F	NA	0	1
7025	0.08	14	6/27/18	16	1		F	F	NA	0	1
7035	0.36	6	6/27/18	16	1		F		NA	0	1
7041	1.79	29	6/27/18	22	1		F	F	NA	8	1
7049	0.29	2	6/27/18	36	1		F		NA	1	1
7050	1.08	1	6/27/18	10	1		F	F	NA	5	1
7051	0.72	24	6/27/18	44	0		F	F	NA	3	1
7057	0.08	50	6/27/18	21	0		F	F	NA	5	1
7059	5.72	4	6/27/18	16	1	1	F	F	NA	6	1
7060	5.22	12	6/27/18	41	1		F		NA	24	1
7064	2.22	8	6/27/18	16	1		F	F	NA	10	1
7070	3.92	57	6/27/18	18	1	1	F	F	NA	11	1
7073	3.72	2	6/27/18	36	0	0	F	F	NA	17	1
7083	0.36	5	6/27/18	34	0		F	F	NA	0	1
7087	2	2	6/27/18	45	1		F	F	NA	9	1
7089	0.08	26	6/27/18	38	1		F	F	NA	0	1
7090	3.9	6	6/27/18	16	0		F	F	NA	2	1
7101	0.43	59	6/27/18	21	0		F	F	NA	1	1
7112	1.08	3	6/27/18	16	0		F	F	NA	9	1
7132	0.08	2	6/27/18	21	0		F		NA	0	1
7144	0.29	2	6/27/18	44	1		F	F	NA	1	1
7145	0.5	29	6/27/18	18	1		F		NA	2	1
7152	4.79	9	6/27/18	9	0	0	F	F	NA	22	1
7155	0.72	35	6/27/18	4	0		F	F	NA	3	1
7158	0.08	2	6/27/18	42	1		F	F	NA	0	1
7159	0.36	5	6/27/18	10	0		F	F	NA	0	1
7175	3.08	30	6/27/18	26	0	1	F	F	NA	14	1
7186	6.61	4	6/27/18	16	0	1	F	F	NA	5	1
7189	0.08	22	6/27/18	44	0		F	F	NA	0	1
7214	0.72	2	6/27/18	26	1		F	F	NA	3	1
7220	3.08	49	6/27/18	19	0		F	F	NA	14	1
7227	3.5	30	6/27/18	26	0		F		NA	16	1
7237	2.86	54	6/27/18	29	0		F	F	NA	13	1
7243	1.08	3	6/27/18	21	1		F		NA	17	1
7257	0.29	33	6/27/18	21	0		F	F	NA	1	1
7265	5.22	36	6/27/18	20	0		F		NA	24	1
7282	0.29	10	6/27/18	29	1		F	F	NA	1	1
7283	0.36	7	6/27/18	4	0		F	F	NA	0	1
7285	2.43	47	6/27/18	26	1		F	F	NA	11	1
7293	0.08	43	6/27/18	29	1		F		NA	0	1
7295	0.93	48	6/27/18	47	1		F		NA	4	1
7305	0.5	31	6/27/18	50	0		F	F	NA	2	1
7306	1.08	51	6/27/18	20	1		F	F	NA	14	1
7310	1.43	7	6/27/18	9	1		F	F	NA	1	1
7326	1.15	54	6/27/18	48	1		F	F	NA	5	1
7335	1.08	3	6/27/18	34	0		F		NA	1	1
7337	1.58	27	6/27/18	21	1	1	F	F	NA	7	1
7348	0.29	2	6/27/18	21	0	0	F	F	NA	1	1
7357	0.72	27	6/27/18	44	1	0	F	F	NA	3	1
7358	1.15	2	6/27/18	26	0		F	F	NA	5	1
7374	1.36	43	6/27/18	16	1	1	F	F	NA	7	1
7379	2.43	10	6/27/18	21	0	1	F	F	NA	11	1
7391	0.29	38	6/27/18	20	0	0	F	F	NA	1	1
7403	1.08	3	6/27/18	31	0		F	F	NA	13	1
7409	1.79	25	6/27/18	10	1		F	F	NA	8	1
7414	0.72	12	6/27/18	42	1		F	F	NA	3	1
7424	0.72	33	6/27/18	20	0		F	F	NA	3	1
7425	2	20	6/27/18	29	1	0	F	F	NA	9	1
7430	1.36	20	6/27/18	21	0		F	F	NA	6	1
7439	4.67	56	6/27/18	41	0	1	F	F	NA	13	1
7441	5.54	7	6/27/18	11	0		F	F	NA	5	1
7449	15.9	5	6/27/18	16	0	1	F	F	NA	17	1
7454	3.54	7	6/27/18	26	0	1	F	F	NA	3	1
7468	1.08	3	6/27/18	26	1	0	F	F	NA	12	1
7470	2.22	55	6/27/18	37	1		F	F	NA	10	1
7472	3.29	9	6/27/18	21	1		F	F	NA	15	1
7476	1.08	3	6/27/18	28	1		F		NA	1	1
7478	3.86	6	6/27/18	18	1		F	F	NA	2	1
7485	0.29	33	6/27/18	37	0	0	F	F	NA	1	1
7491	1.68	42	6/27/18	26	0	0	F		NA	10	1
7509	3.29	8	6/27/18	11	0		F	F	NA	15	1
7525	1.79	45	6/27/18	16	0		F	F	NA	8	1
7531	1.08	51	6/27/18	22	0		F	F	NA	5	1
7542	6.79	7	6/27/18	20	1	1	F	F	NA	6	1
7545	1.08	3	6/27/18	36	0		F	F	NA	2	1
7561	2	52	6/27/18	39	1		F	F	NA	9	1
7562	0.5	34	6/27/18	39	0		F	M	NA	2	1
7571	0.08	2	6/27/18	21	1		F	F	NA	0	1
7579	2.86	33	6/27/18	20	0	1	F	F	NA	13	1
7586	5.61	6	6/27/18	3	0		F	F	NA	3	1
7588	0.36	7	6/27/18	12	1		F	F	NA	0	1
7589	0.5	2	6/27/18	44	1		F	F	NA	2	1
7595	0.72	21	6/27/18	33	1		F	F	NA	3	1
7597	1.08	3	6/27/18	20	0		F	F	NA	4	1
7602	1.08	51	6/27/18	42	1		F	F	NA	0	1
7604	1.08	1	6/27/18	16	1		F	F	NA	10	1
7606	3.29	2	6/27/18	21	0		F	F	NA	15	1
7608	3.72	35	6/27/18	40	0	1	F		NA	17	1
7618	0.93	37	6/27/18	26	0		F		NA	1	1
7622	4.79	52	6/27/18	33	0	0	F	F	NA	22	1
7634	1.08	3	6/27/18	33	0		F	F	NA	0	1
7636	0.29	2	6/27/18	41	1		F	N	NA	1	1
7655	0.5	55	6/27/18	26	0		F	F	NA	2	1
7660	0.36	6	6/27/18	33	0		F	F	NA	0	1
7664	1.36	35	6/27/18	20	0		F	F	NA	6	1
7694	4.79	24	6/27/18	43	1		F		NA	22	1
7695	0.08	33	6/27/18	48	1	0	F	F	NA	0	1
7706	0.72	41	6/27/18	19	0		F	F	NA	3	1
7716	0.08	54	6/27/18	44	1		F	F	NA	0	1
7736	0.36	4	6/27/18	20	1		F	F	NA	0	1
7737	0.08	28	6/27/18	10	0	0	F	F	NA	0	1
7740	0.29	40	6/27/18	34	1		F	F	NA	1	1
7745	0.08	2	6/27/18	43	0		F	F	NA	0	1
7746	0.93	41	6/27/18	27	0		F	F	NA	4	1
7768	3.29	9	6/27/18	49	0	0	F	F	NA	15	1
7795	2.65	9	6/27/18	26	0		F	F	NA	12	1
7805	4.15	25	6/27/18	40	0		F	F	NA	19	1
7806	1.58	53	6/27/18	43	0		F	M	NA	7	1
7811	1.79	30	6/27/18	49	0		F		NA	8	1
7813	0.72	21	6/27/18	9	0	0	F	F	NA	3	1
7836	3.72	27	6/27/18	12	0		F	F	NA	17	1
7839	1.08	3	6/27/18	31	1		F	F	NA	1	1
7858	1.08	3	6/27/18	42	1	1	F	F	NA	1	1
7859	1.58	2	6/27/18	43	0		F	M	NA	7	1
7863	2.22	46	6/27/18	47	1		F	F	NA	10	1
7869	7.61	7	6/27/18	20	0		F		NA	7	1
7870	1.15	44	6/27/18	15	1		F		NA	5	1
7871	4.15	42	6/27/18	37	1	0	F	F	NA	19	1
7881	0.08	2	6/27/18	26	1		F		NA	0	1
7883	1.58	43	6/27/18	26	0		F	M	NA	10	1
7888	1.08	3	6/27/18	27	1		F	F	NA	1	1
7891	2.43	41	6/27/18	42	0	1	F	F	NA	11	1
7893	2	2	6/27/18	29	0		F	F	NA	9	1
7909	1.08	3	6/27/18	41	1		F	F	NA	13	1
7919	0.06	58	6/27/18	41	1		F	F	NA	0	1
7920	2.63	58	6/27/18	16	0	1	F	F	NA	4	1
7931	0.5	2	6/27/18	22	1		F	F	NA	2	1
7948	2.22	32	6/27/18	34	0		F	F	NA	10	1
7951	0.36	5	6/27/18	20	0		F	F	NA	0	1
7964	2.11	42	6/27/18	18	0	1	F	F	NA	10	1
7967	0.72	33	6/27/18	16	0		F	F	NA	3	1
7974	1.36	35	6/27/18	35	0		F		NA	6	1
7982	4.02	57	6/27/18	6	1		F	F	NA	12	1
7994	1.15	42	6/27/18	34	1		F	F	NA	5	1
8006	4.18	59	6/27/18	13	1		F	F	NA	11	1
8026	1.79	52	6/27/18	29	1		F	F	NA	8	1
8037	5.61	7	6/27/18	20	1		F		NA	5	1
8040	0.08	30	6/27/18	40	1		F	F	NA	0	1
8048	1.08	3	6/27/18	37	0		F	F	NA	17	1
8053	1.08	3	6/27/18	40	1		F	F	NA	0	1
8055	1.08	3	6/27/18	41	0		F		NA	11	1
8068	1.08	3	6/27/18	44	1		F	M	NA	0	1
8076	1.36	47	6/27/18	42	0		F	F	NA	6	1
8097	0.29	2	6/27/18	21	1		F	F	NA	1	1
8115	8.4	5	6/27/18	42	1		F	F	NA	11	1
8125	3.59	56	6/27/18	38	1		F	F	NA	3	1
8129	1.08	3	6/27/18	40	0		F		NA	7	1
8141	5.86	32	6/27/18	8	1		F	F	NA	27	1
8158	0.5	24	6/27/18	44	1		F	F	NA	2	1
8166	1.15	48	6/27/18	41	1	1	F	F	NA	5	1
8182	2.22	24	6/27/18	25	1	0	F	F	NA	10	1
8185	2.13	18	7/13/18	37	0		F	F	NA	10	1
8195	1.36	9	6/27/18	21	1		F	F	NA	6	1
8200	0.08	2	6/27/18	23	0		F	F	NA	0	1
8201	0.29	41	6/27/18	39	1		F	F	NA	1	1
8208	1.08	3	6/27/18	41	1	1	F	F	NA	0	1
8211	4.83	4	6/27/18	20	1		F	F	NA	5	1
8212	1.08	3	6/27/18	31	0		F		NA	4	1
8221	0.5	54	6/27/18	26	0		F	F	NA	2	1
8224	4.36	46	6/27/18	21	1	1	F	F	NA	20	1
8229	1.08	3	6/27/18	21	1		F	F	NA	2	1
8232	5.72	4	6/27/18	18	0	1	F	F	NA	3	1
8241	0.5	31	6/27/18	47	1		F	F	NA	2	1
8247	0.5	2	6/27/18	21	1		F	F	NA	2	1
8253	3.08	14	6/27/18	18	0		F		NA	14	1
8261	0.43	57	6/27/18	44	1		F		NA	1	1
8278	1.08	3	6/27/18	36	1	1	F	F	NA	12	1
8282	0.9	5	6/27/18	17	1		F	F	NA	1	1
8283	1.08	1	6/27/18	50	0		F	F	NA	2	1
8288	0.29	2	6/27/18	21	1		F	F	NA	1	1
8292	9.68	7	6/27/18	20	1		F		NA	9	1
8294	0.08	49	6/27/18	43	1		F	F	NA	0	1
8309	0.29	2	6/27/18	21	0		F	F	NA	1	1
8325	2.42	59	6/27/18	15	1		F	F	NA	7	1
8329	2.86	2	6/27/18	26	1	1	F	F	NA	13	1
8335	1.08	3	6/27/18	37	0	0	F		NA	0	1
8340	1.08	3	6/27/18	35	0		F	F	NA	12	1
8345	0.72	11	6/27/18	40	0		F		NA	3	1
8352	1.79	2	6/27/18	40	0		F	F	NA	8	1
8355	0.5	31	6/27/18	20	1		F	F	NA	2	1
8357	2.22	28	6/27/18	48	1	1	F	F	NA	10	1
8381	2	2	6/27/18	21	1	1	F	F	NA	9	1
8384	1.08	3	6/27/18	45	1		F	F	NA	8	1
8386	0.5	42	6/27/18	28	1		F	F	NA	4	1
8388	0.93	12	6/27/18	3	0	0	F		NA	4	1
8407	0.29	52	6/27/18	43	0		F		NA	1	1
8423	0.29	8	6/27/18	35	1		F	F	NA	1	1
8428	1.08	3	6/27/18	43	1		F	F	NA	0	1
8441	1.93	59	6/27/18	41	1		F	F	NA	5	1
8451	1.08	3	6/27/18	44	1		F	F	NA	0	1
8461	4.79	14	6/27/18	34	1	1	F	F	NA	22	1
8467	0.29	13	6/27/18	16	1		F		NA	1	1
8480	0.08	44	6/27/18	8	1		F		NA	0	1
8492	0.08	40	6/27/18	50	1		F	F	NA	0	1
8495	0.36	5	6/27/18	16	1		F	F	NA	0	1
8501	1.08	1	6/27/18	9	0		F		NA	9	1
8520	6.25	5	6/27/18	21	0		F		NA	6	1
8525	1.15	55	6/27/18	8	0	1	F	F	NA	5	1
8532	1.36	28	6/27/18	21	1	0	F	F	NA	6	1
8538	0.93	33	6/27/18	16	1		F	F	NA	4	1
8554	0.93	49	6/27/18	26	0		F	F	NA	4	1
8555	1.15	27	6/27/18	44	0	1	F		NA	5	1
8564	0.5	38	6/27/18	20	0		F	F	NA	2	1
8566	0.72	2	6/27/18	36	0		F	F	NA	3	1
8573	1.08	3	6/27/18	26	0		F	F	NA	21	1
8575	1.08	3	6/27/18	42	1		F	F	NA	0	1
8577	0.93	45	6/27/18	33	0	1	F	F	NA	4	1
8588	0.72	32	6/27/18	20	1		F	F	NA	3	1
8591	0.08	14	6/27/18	21	1		F	F	NA	0	1
8595	0.5	11	6/27/18	45	0		F	F	NA	2	1
8614	1.08	3	6/27/18	25	1		F	F	NA	0	1
8636	0.72	2	6/27/18	44	1	0	F	F	NA	3	1
8637	1.79	2	6/27/18	45	0	0	F	F	NA	8	1
8642	1.08	3	6/27/18	34	0		F	F	NA	0	1
8644	2.22	54	6/27/18	43	0		F	F	NA	10	1
8646	9.25	6	6/27/18	15	1	1	F	F	NA	5	1
8648	0.81	59	6/27/18	26	0		F	F	NA	2	1
8650	1.08	3	6/27/18	33	0	1	F	F	NA	3	1
8654	1.15	2	6/27/18	34	0	1	F	F	NA	5	1
8660	1.43	5	6/27/18	15	0		F	F	NA	2	1
8668	1.79	2	6/27/18	43	0		F		NA	8	1
8674	0.08	36	6/27/18	14	1		F	F	NA	0	1
8678	6.79	5	6/27/18	20	1	1	F	F	NA	9	1
8687	2.22	2	6/27/18	48	1		F	F	NA	10	1
8689	1.08	3	6/27/18	34	0		F	F	NA	3	1
8698	0.93	2	6/27/18	40	1	1	F	F	NA	4	1
8721	4.36	39	6/27/18	38	0	0	F	M	NA	20	1
8724	4.99	57	6/27/18	25	1		F		NA	16	1
8728	1.36	24	6/27/18	20	1		F	F	NA	6	1
8731	1.08	3	6/27/18	42	0	0	F	F	NA	2	1
8733	2	14	6/27/18	48	0	0	F	F	NA	9	1
8737	0.5	41	6/27/18	39	0		F	F	NA	2	1
8773	0.72	32	6/27/18	21	1		F		NA	3	1
8785	1.79	24	6/27/18	35	0	0	F	F	NA	8	1
8786	1.79	41	6/27/18	23	0	0	F	F	NA	8	1
8798	6.08	25	6/27/18	33	1	1	F	F	NA	28	1
8800	0.72	25	6/27/18	41	1		F	F	NA	3	1
8801	0.93	9	6/27/18	41	0		F	F	NA	4	1
8811	1.08	51	6/27/18	49	0		F	F	NA	2	1
8814	0.08	33	6/27/18	23	1		F	F	NA	0	1
8817	1.08	3	6/27/18	21	1		F	F	NA	20	1
8820	0.93	2	6/27/18	26	1		F	F	NA	4	1
8821	1.36	37	6/27/18	38	1		F	F	NA	3	1
8823	2	23	6/27/18	37	0		F	F	NA	9	1
8838	3.5	27	6/27/18	48	1		F	F	NA	16	1
8842	2.65	30	6/27/18	46	0		F	F	NA	12	1
8848	1.36	2	6/27/18	26	1		F	F	NA	6	1
8853	0.5	45	6/27/18	33	0		F	F	NA	2	1
8858	0.29	36	6/27/18	37	0		F	F	NA	1	1
8871	0.08	42	6/27/18	21	1		F		NA	0	1
8874	3.08	48	6/27/18	33	0	0	F	F	NA	14	1
8882	1.58	2	6/27/18	44	1		F	F	NA	7	1
8894	1.79	54	6/27/18	14	1		F	F	NA	8	1
8897	4.54	7	6/27/18	14	0	0	F	F	NA	4	1
8901	0.5	50	6/27/18	3	1		F		NA	3	1
8902	3.49	57	6/27/18	14	0		F	F	NA	12	1
8907	0.08	54	6/27/18	7	1		F	F	NA	0	1
8915	2	36	6/27/18	35	0		F	F	NA	9	1
8916	0.08	2	6/27/18	36	0	0	F	F	NA	0	1
8918	0.08	46	6/27/18	42	0		F	F	NA	0	1
8919	1.58	8	6/27/18	11	0	0	F	F	NA	7	1
8934	2.86	39	6/27/18	15	0		F	F	NA	13	1
8940	2.5	5	6/27/18	20	0		F	F	NA	4	1
8955	2.43	27	6/27/18	15	1		F	F	NA	11	1
8956	0.72	37	6/27/18	16	0		F	F	NA	0	1
8960	1.15	2	6/27/18	26	1		F	F	NA	5	1
8963	0.08	27	6/27/18	21	0		F	F	NA	0	1
8968	1.79	45	6/27/18	32	0		F	F	NA	8	1
8977	3.29	22	6/27/18	43	1		F	F	NA	15	1
8983	0.08	14	6/27/18	36	1		F		NA	0	1
9009	2.86	31	6/27/18	52	1	0	F	F	NA	13	1
9011	1.08	3	6/27/18	42	1		F		NA	5	1
9016	1.08	3	6/27/18	16	1		F	F	NA	6	1
9025	0.29	2	6/27/18	26	1		F	F	NA	1	1
9027	6.61	4	6/27/18	19	1	0	F	F	NA	5	1
9042	0.36	4	6/27/18	20	1		F		NA	0	1
9044	0.08	2	6/27/18	33	1		F	F	NA	0	1
9056	0.5	52	6/27/18	21	1		F	F	NA	2	1
9059	0.06	58	6/27/18	26	1		F	F	NA	0	1
9068	0.72	37	6/27/18	16	1		F	F	NA	0	1
9069	1.15	38	6/27/18	10	1		F		NA	5	1
9078	1.08	3	6/27/18	34	1		F	F	NA	6	1
9088	0.36	7	6/27/18	15	0		F		NA	0	1
9096	2.86	8	6/27/18	34	1		F	M	NA	13	1
9101	1.36	2	6/27/18	21	0		F	M	NA	6	1
9104	0.72	8	6/27/18	34	1		F	F	NA	3	1
9110	1.08	3	6/27/18	21	1		F		NA	1	1
9111	4.15	44	6/27/18	43	1	0	F	F	NA	19	1
9119	5	25	6/27/18	26	1		F	F	NA	23	1
9130	0.08	29	6/27/18	4	0		F	F	NA	0	1
9134	0.29	50	6/27/18	31	1		F		NA	4	1
9141	2	24	6/27/18	15	0		F	F	NA	9	1
9144	2	10	6/27/18	4	1		F	F	NA	9	1
9154	0.08	28	6/27/18	44	0		F	F	NA	0	1
9163	0.93	46	6/27/18	44	1		F	F	NA	4	1
9172	1.08	3	6/27/18	34	1		F	F	NA	0	1
9185	0.08	21	6/27/18	48	1		F	F	NA	0	1
9187	0.08	2	6/27/18	21	1		F	F	NA	0	1
9197	0.5	20	6/27/18	36	0		F	F	NA	2	1
9206	3.08	8	6/27/18	11	0		F	F	NA	14	1
9214	0.29	20	6/27/18	21	0		F	F	NA	1	1
9235	0.72	2	6/27/18	42	1		F		NA	3	1
9237	0.29	31	6/27/18	18	0	0	F	F	NA	1	1
9238	3.58	5	6/27/18	13	0	0	F	F	NA	3	1
9246	4.58	38	6/27/18	33	1		F	F	NA	21	1
9253	3.93	21	6/27/18	16	0		F	F	NA	18	1
9265	1.36	47	6/27/18	31	1		F	F	NA	6	1
9266	0.08	25	6/27/18	20	1		F	F	NA	0	0
9278	1.08	3	6/27/18	33	1		F		NA	1	1
9287	2.86	2	6/27/18	41	1	0	F		NA	13	1
9290	0.08	2	6/27/18	37	0		F	F	NA	0	1
9298	0.08	25	6/27/18	37	1		F	F	NA	0	1
9304	1.15	25	6/27/18	36	1		F	F	NA	5	1
9308	0.36	7	6/27/18	10	0	0	F		NA	0	1
9322	3.18	43	6/27/18	15	1		F	F	NA	15	1
9328	1.08	3	6/27/18	34	0		F	F	NA	0	1
9331	0.72	2	6/27/18	44	0		F	F	NA	3	1
9332	0.08	55	6/27/18	43	0		F	F	NA	0	1
9333	0.08	10	6/27/18	34	0		F	F	NA	0	1
9335	1.13	58	6/27/18	26	1		F		NA	10	1
9357	0.5	24	6/27/18	20	1		F	F	NA	2	1
9378	0.29	24	6/27/18	43	1		F		NA	1	1
9390	0.93	26	6/27/18	18	1		F	F	NA	4	1
9407	3.29	9	6/27/18	45	0	1	F	F	NA	15	1
9409	0.08	2	6/27/18	45	1		F	F	NA	0	1
9432	0.08	24	6/27/18	41	1		F	F	NA	0	1
9449	1.15	27	6/27/18	33	0		F	F	NA	5	1
9450	0.29	47	6/27/18	26	0		F		NA	1	1
9452	1.36	36	6/27/18	19	0		F	F	NA	6	1
9483	3.72	2	6/27/18	42	1		F	F	NA	17	1
9493	2.86	2	6/27/18	44	0	1	F	F	NA	13	1
9510	0.08	28	6/27/18	50	1		F	F	NA	0	1
9517	0.29	2	6/27/18	44	1		F	F	NA	1	1
9530	0.29	13	6/27/18	21	0		F	F	NA	1	1
9534	1.58	2	6/27/18	40	1		F	F	NA	7	1
9550	2	30	6/27/18	50	1		F	F	NA	9	1
9561	1.08	51	6/27/18	33	0		F	M	NA	15	1
9563	1.36	25	6/27/18	44	1	0	F	F	NA	6	1
9564	0.72	39	6/27/18	14	1		F	F	NA	3	1
9566	0.08	2	6/27/18	40	0		F	F	NA	0	1
9580	1.08	3	6/27/18	36	0		F	F	NA	14	1
9583	4.29	59	6/27/18	20	0	0	F	F	NA	12	1
9589	2.43	44	6/27/18	26	0		F	F	NA	15	1
9600	1.08	3	6/27/18	44	0		F	F	NA	12	1
9611	2.65	2	6/27/18	42	0	1	F	F	NA	12	1
9613	0.36	5	6/27/18	16	0		F	F	NA	0	1
9617	6.58	7	6/27/18	20	1		F	F	NA	6	1
9626	2	12	6/27/18	41	1		F	F	NA	9	1
9632	1.08	3	6/27/18	37	1		F	F	NA	3	1
9633	1.08	3	6/27/18	44	0		F	F	NA	0	1
9636	2.22	31	6/27/18	33	0	0	F		NA	10	1
9637	0.08	47	6/27/18	41	0		F	F	NA	0	1
9648	1.08	3	6/27/18	26	0		F	F	NA	0	1
9651	1.08	1	6/27/18	49	1		F		NA	8	1
9654	0.08	14	6/27/18	48	0		F	F	NA	0	1
9667	1.08	3	6/27/18	26	0	1	F	F	NA	7	1
9677	1.36	2	6/27/18	40	1	0	F	F	NA	6	1
9679	0.93	2	6/27/18	46	0		F	F	NA	4	1
9682	1.15	52	6/27/18	3	0		F	F	NA	5	1
9691	1.08	3	6/27/18	31	1		F		NA	1	1
9697	1.15	36	6/27/18	40	0	0	F	F	NA	5	1
9709	1.58	40	6/27/18	16	1		F	F	NA	7	1
9710	3.08	12	6/27/18	42	0		F		NA	14	1
9719	2.22	39	6/27/18	15	0		F	F	NA	10	1
9721	0.29	12	6/27/18	44	0		F	F	NA	1	1
9728	1.08	3	6/27/18	36	0		F		NA	0	1
9729	0.5	55	6/27/18	40	1		F		NA	2	1
9732	0.17	58	6/27/18	9	1		F	F	NA	1	1
9745	0.29	10	6/27/18	15	1		F	F	NA	1	1
9754	0.08	2	6/27/18	41	1		F	F	NA	0	1
9755	2.43	21	6/27/18	16	1	1	F	F	NA	12	1
9763	1.15	35	6/27/18	36	1		F	N	NA	5	1
9766	2	25	6/27/18	26	0		F	F	NA	9	1
9777	0.29	2	6/27/18	44	0	0	F	F	NA	1	1
9783	0.29	21	6/27/18	18	1		F	F	NA	1	1
9786	0.72	37	6/27/18	49	0		F	F	NA	0	1
9813	0.36	7	6/27/18	20	1		F	F	NA	0	1
9818	1.36	2	6/27/18	26	0		F	F	NA	6	1
9833	0.72	9	6/27/18	26	0		F	F	NA	3	1
9848	2.22	32	6/27/18	4	1		F	F	NA	10	1
9853	1.79	36	6/27/18	20	0		F	F	NA	8	1
9859	0.29	20	6/27/18	20	0		F	F	NA	1	1
9861	7.4	6	6/27/18	9	0		F	F	NA	4	1
9864	0.93	2	6/27/18	28	0		F	F	NA	4	1
9888	0.08	38	6/27/18	26	0		F	F	NA	0	1
9889	0.08	25	6/27/18	44	1		F	F	NA	0	1
9902	0.08	2	6/27/18	40	0		F	F	NA	0	1
9922	8.4	5	6/27/18	3	1		F	F	NA	8	1
9937	3.47	7	6/27/18	16	1		F	F	NA	3	1
9967	0.08	10	6/27/18	17	0		F	F	NA	0	1
9975	1.58	2	6/27/18	34	1	0	F	F	NA	7	1
9976	6.25	5	6/27/18	16	1		F	F	NA	10	1
9984	2.5	7	6/27/18	20	0		F	F	NA	2	1
9994	4.15	22	6/27/18	11	1	1	F	F	NA	19	1
10016	0.08	44	6/27/18	26	0		F	F	NA	0	1
10017	1.36	11	6/27/18	26	1		F		NA	6	1
10033	1.08	3	6/27/18	32	1		F	F	NA	4	1
10038	0.93	44	6/27/18	41	1		F	F	NA	4	1
10040	0.06	59	6/27/18	33	0		F		NA	0	1
10047	0.9	5	6/27/18	18	1		F	F	NA	1	1
10051	1.15	8	6/27/18	8	0		F		NA	5	1
10071	2.65	2	6/27/18	41	1		F	F	NA	12	1
10081	3.86	6	6/27/18	5	1		F		NA	2	1
10096	1.08	3	6/27/18	21	0		F		NA	3	1
10099	1.15	2	6/27/18	8	0	0	F	F	NA	5	1
10106	1.08	3	6/27/18	26	0		F	F	NA	6	1
10107	2	26	6/27/18	26	0		F	M	NA	9	1
10128	0.5	2	6/27/18	33	0		F	F	NA	2	1
10130	1.08	3	6/27/18	41	0	0	F		NA	6	1
10143	1.15	38	6/27/18	39	0		F	M	NA	5	1
10146	0.29	25	6/27/18	29	0		F		NA	1	1
10147	1.15	2	6/27/18	43	0	0	F	F	NA	5	1
10154	1.79	2	6/27/18	29	1		F	F	NA	8	1
10156	1.13	56	6/27/18	44	0	0	F	F	NA	0	1
10160	3.5	2	6/27/18	21	0		F	F	NA	16	1
10163	0.08	55	6/27/18	40	1		F	F	NA	0	1
10166	0.5	35	6/27/18	41	1		F	F	NA	2	1
10174	1.79	47	6/27/18	26	1		F		NA	8	1
10197	0.08	36	6/27/18	34	1		F	F	NA	0	1
10213	0.72	20	6/27/18	36	1		F		NA	3	1
10221	0.93	11	6/27/18	19	0		F		NA	4	1
10242	1.08	1	6/27/18	11	0		F	F	NA	0	1
10249	1.36	20	6/27/18	46	1		F	F	NA	6	1
10256	0.08	43	6/27/18	25	0		F	F	NA	0	1
10262	0.08	26	6/27/18	43	1		F	F	NA	0	1
10268	0.36	4	6/27/18	17	1		F		NA	0	1
10272	0.08	26	6/27/18	18	0		F	F	NA	0	1
10273	3.29	25	6/27/18	43	1		F		NA	15	1
10281	1.08	3	6/27/18	44	1		F	F	NA	0	1
10284	0.72	50	6/27/18	40	1		F	F	NA	3	1
10292	1.36	2	6/27/18	21	0	0	F	F	NA	6	1
10306	0.29	9	6/27/18	16	1	0	F		NA	1	1
10307	0.5	21	6/27/18	36	0		F		NA	2	1
10313	3.04	4	6/27/18	9	1		F	F	NA	2	1
10328	0.36	7	6/27/18	20	0		F	F	NA	0	1
10330	1.08	3	6/27/18	44	0		F	F	NA	0	1
10339	1.15	8	6/27/18	40	0	1	F	F	NA	5	1
10348	0.29	2	6/27/18	35	0		F	F	NA	1	1
10350	10	5	6/27/18	20	1		F	F	NA	11	1
10355	1.08	3	6/27/18	34	0		F		NA	6	1
10356	0.5	9	6/27/18	13	1		F	F	NA	2	1
10362	3.5	7	6/27/18	20	0		F		NA	3	1
10363	3.4	43	6/27/18	21	0		F	F	NA	23	1
10368	0.29	8	6/27/18	39	1		F	F	NA	1	1
10378	1.15	29	6/27/18	47	0	1	F	F	NA	5	1
10396	4.58	47	6/27/18	29	1		F	F	NA	21	1
10400	3.93	2	6/27/18	41	0	0	F	F	NA	18	1
10409	1.08	1	6/27/18	14	0		F	F	NA	5	1
10431	2	26	6/27/18	34	0	0	F	N	NA	9	1
10433	5.2	57	6/27/18	26	0	0	F	F	NA	18	1
10438	0.08	30	6/27/18	20	0		F	F	NA	0	1
10440	0.29	2	6/27/18	36	0		F	F	NA	1	1
10449	0.36	6	6/27/18	15	0	1	F	F	NA	0	1
10450	0.29	41	6/27/18	41	1		F	F	NA	1	1
10459	15.9	7	6/27/18	48	1	1	F	F	NA	15	1
10467	0.36	4	6/27/18	39	0		F		NA	0	1
10478	0.08	54	6/27/18	41	1		F	F	NA	0	1
10506	2	46	6/27/18	39	1		F	F	NA	9	1
10513	0.9	5	6/27/18	16	1		F		NA	1	1
10514	0.08	2	6/27/18	35	0		F		NA	0	1
10523	0.5	49	6/27/18	40	1		F	F	NA	2	1
10528	0.08	33	6/27/18	38	0		F	F	NA	0	1
10534	0.5	2	6/27/18	26	0		F		NA	2	1
10540	0.29	39	6/27/18	10	1		F	F	NA	1	1
10546	0.08	10	6/27/18	40	1		F		NA	0	1
10547	5	2	6/27/18	35	0	1	F	F	NA	23	1
10551	3.5	2	6/27/18	35	0		F	F	NA	16	1
10554	0.08	22	6/27/18	40	0		F	F	NA	0	1
10559	1.36	40	6/27/18	20	0	0	F	M	NA	6	1
10561	0.08	31	6/27/18	33	0		F	F	NA	0	1
10571	0.93	29	6/27/18	21	1		F	F	NA	4	1
10572	0.5	54	6/27/18	26	1		F	F	NA	2	1
10580	0.36	4	6/27/18	20	0		F		NA	0	1
10583	17.5	5	6/27/18	21	0	1	F	F	NA	17	1
10592	0.29	49	6/27/18	36	1		F	F	NA	1	1
10600	1.08	3	6/27/18	41	0		F		NA	0	1
10623	3.58	5	6/27/18	19	1		F	M	NA	3	1
10626	1.43	7	6/27/18	19	1		F	F	NA	1	1
10632	1.08	3	6/27/18	9	1	0	F		NA	1	1
10636	0.29	50	6/27/18	48	1		F	F	NA	3	1
10640	2	36	6/27/18	46	1		F	F	NA	9	1
10655	0.5	49	6/27/18	26	0		F	F	NA	2	1
10661	3.47	7	6/27/18	17	0		F	F	NA	3	1
10664	1.08	1	6/27/18	7	0		F	F	NA	3	1
10669	2	21	6/27/18	37	0	0	F	F	NA	9	1
10673	2.22	39	6/27/18	11	0		F	F	NA	10	1
10686	1.08	1	6/27/18	9	1		F	F	NA	7	1
10694	0.93	11	6/27/18	12	1		F	F	NA	4	1
10696	6.58	7	6/27/18	20	0		F	F	NA	6	1
10702	1.08	3	6/27/18	29	1	0	F	F	NA	11	1
10705	0.93	20	6/27/18	38	0		F	F	NA	4	1
10706	0.08	19	6/27/18	20	1		F	F	NA	0	1
10712	6.61	4	6/27/18	20	0		F	F	NA	4	1
10717	1.08	3	6/27/18	43	1		F	F	NA	0	1
10728	1.79	26	6/27/18	48	1		F	F	NA	8	1
10729	1.36	12	6/27/18	30	0		F		NA	6	1
10734	0.36	5	6/27/18	16	1		F	F	NA	0	1
10766	35.5	6	6/27/18	10	1	1	F	F	NA	20	1
10769	1.08	3	6/27/18	26	0		F	F	NA	0	1
10771	0.08	2	6/27/18	26	1		F	F	NA	0	1
10772	1.58	12	6/27/18	20	1	0	F		NA	7	1
10775	2.22	2	6/27/18	34	0		F	F	NA	10	1
10781	0.08	55	6/27/18	37	0		F	F	NA	0	1
10788	0.29	13	6/27/18	41	1		F	F	NA	1	1
10821	9.93	7	6/27/18	5	1	1	F		NA	9	1
10856	2.43	20	6/27/18	16	0	0	F	F	NA	11	1
10863	1.08	51	6/27/18	43	0		F	F	NA	11	1
10878	1.08	1	6/27/18	20	1		F	F	NA	10	1
10896	1.08	3	6/27/18	34	0	0	F	F	NA	4	1
10902	8.4	4	6/27/18	17	0		F	F	NA	6	1
10906	1.08	3	6/27/18	40	1	1	F	F	NA	0	1
10910	1.08	3	6/27/18	29	0		F	F	NA	0	1
10911	0.08	2	6/27/18	34	0		F	F	NA	0	1
10919	1.08	3	6/27/18	35	0		F	F	NA	3	1
10928	2.22	54	6/27/18	20	0	0	F	F	NA	10	1
10932	3.5	48	6/27/18	21	0	1	F	F	NA	16	1
10935	0.08	2	6/27/18	33	1		F	F	NA	0	1
10944	0.36	5	6/27/18	3	1		F		NA	0	1
10957	0.93	44	6/27/18	34	1		F	F	NA	4	1
10959	0.08	8	6/27/18	37	0		F	F	NA	0	1
10963	0.08	50	6/27/18	33	1		F	F	NA	6	1
10964	1.36	11	6/27/18	35	0		F	F	NA	6	1
10970	2.86	45	6/27/18	47	0	0	F	F	NA	13	1
10976	1.08	51	6/27/18	3	1		F	F	NA	0	1
10977	2.22	34	6/27/18	3	1		F	F	NA	10	1
10979	1.08	3	6/27/18	33	0		F		NA	9	1
10997	0.93	44	6/27/18	20	0		F	F	NA	4	1
11006	1.18	57	6/27/18	39	0		F		NA	3	1
11011	3.72	8	6/27/18	15	1		F		NA	17	1
11036	9.47	5	6/27/18	20	0		F	F	NA	14	1
11097	0.36	5	6/27/18	20	0		F	F	NA	0	1
11104	0.08	24	6/27/18	37	1		F		NA	0	1
11130	3.47	7	6/27/18	19	0		F	F	NA	3	1
11135	0.72	31	6/27/18	10	1		F	F	NA	3	1
11146	6.65	7	6/27/18	16	1		F	F	NA	6	1
11150	0.36	5	6/27/18	49	0		F	F	NA	0	1
11154	1.58	38	6/27/18	19	0	1	F	F	NA	6	1
11157	1.58	32	6/27/18	40	0	0	F	F	NA	7	1
11187	2.43	2	6/27/18	21	0		F	F	NA	11	1
11194	0.93	19	6/27/18	20	1		F	N	NA	4	1
11196	0.08	50	6/27/18	21	1		F	F	NA	1	1
11198	0.08	2	6/27/18	40	1		F		NA	0	1
11219	0.08	2	6/27/18	42	1		F	F	NA	0	1
11232	3.08	45	6/27/18	7	1		F	F	NA	14	1
11236	3.93	11	6/27/18	41	0		F	F	NA	18	1
11244	0.29	32	6/27/18	26	1		F	F	NA	1	1
11245	1.08	3	6/27/18	33	1	0	F	F	NA	7	1
11254	1.58	23	6/27/18	14	1	0	F		NA	7	1
11262	4.15	37	6/27/18	13	0	0	F		NA	16	1
11271	2.86	12	6/27/18	39	0		F	F	NA	13	1
11272	0.08	38	6/27/18	21	1		F	F	NA	0	1
11282	0.29	8	6/27/18	19	1	1	F	F	NA	1	1
11285	1.36	25	6/27/18	34	0	0	F	F	NA	6	1
11291	2	45	6/27/18	44	1		F	F	NA	9	1
11299	2.15	6	6/27/18	20	0		F	F	NA	1	1
11308	0.08	33	6/27/18	20	0		F	F	NA	0	1
11310	2.22	20	6/27/18	48	1	1	F	F	NA	10	1
11315	1.58	45	6/27/18	29	0		F		NA	7	1
11319	0.08	2	6/27/18	37	0		F		NA	0	1
11330	1.36	45	6/27/18	40	0		F	F	NA	6	1
11333	0.08	26	6/27/18	33	1		F	F	NA	0	1
11339	0.08	41	6/27/18	29	1		F	F	NA	0	1
11343	1.15	54	6/27/18	43	0		F	F	NA	5	1
11348	1.08	3	6/27/18	21	1		F	F	NA	4	1
11356	1.4	7	6/27/18	18	0		F	F	NA	1	1
11357	4.11	5	6/27/18	26	1		F	F	NA	5	1
11361	1.08	3	6/27/18	35	0		F	F	NA	2	1
11364	1.08	3	6/27/18	26	1		F	F	NA	1	1
11368	0.5	45	6/27/18	39	1		F	F	NA	2	1
11382	1.08	3	6/27/18	21	0		F	F	NA	0	1
11383	0.29	34	6/27/18	35	1	0	F	F	NA	1	1
11390	0.86	56	6/27/18	20	1		F	F	NA	5	1
11399	1.08	3	6/27/18	42	1		F		NA	0	1
11414	1.08	58	6/27/18	20	1		F	F	NA	2	1
11431	2.43	55	6/27/18	26	0		F	M	NA	11	1
11440	1.08	3	6/27/18	25	0		F	F	NA	0	1
11442	1.58	36	6/27/18	20	0		F		NA	7	1
11449	0.29	31	6/27/18	24	1		F	F	NA	1	1
11451	1.08	3	6/27/18	35	1		F	F	NA	3	1
11472	0.93	43	6/27/18	6	1		F	F	NA	7	1
11478	1.15	9	6/27/18	21	0		F	F	NA	5	1
11492	3.75	56	6/27/18	5	0		F	F	NA	7	1
11493	5	10	6/27/18	35	0		F	F	NA	23	1
11498	2.22	41	6/27/18	15	1	1	F		NA	10	1
11507	2.5	7	6/27/18	37	0	0	F	F	NA	2	1
11509	0.93	47	6/27/18	48	1		F	F	NA	4	1
11518	0.29	43	6/27/18	21	0		F	F	NA	2	1
11529	2.43	2	6/27/18	21	1		F	F	NA	11	1
11538	0.36	4	6/27/18	20	1		F	F	NA	0	1
11558	4.36	25	6/27/18	38	0	1	F	F	NA	20	1
11583	5	44	6/27/18	26	1	1	F	F	NA	23	1
11590	0.93	20	6/27/18	21	0		F	F	NA	4	1
11596	0.5	2	6/27/18	29	0	1	F		NA	2	1
11601	1.08	51	6/27/18	36	1	0	F	F	NA	0	1
11603	2.65	24	6/27/18	22	0	1	F	F	NA	12	1
11610	0.93	13	6/27/18	16	1		F	F	NA	4	1
11611	1.15	21	6/27/18	40	0		F	F	NA	5	1
11626	6.08	24	6/27/18	48	1		F	F	NA	28	1
11628	1.36	2	6/27/18	37	1		F	F	NA	6	1
11639	0.29	27	6/27/18	43	0		F	F	NA	1	1
11647	0.29	22	6/27/18	44	1		F	F	NA	1	1
11653	4.77	57	6/27/18	20	1	1	F	F	NA	14	1
11656	1.08	51	6/27/18	19	0		F	F	NA	0	1
11664	0.93	2	6/27/18	43	1	0	F	F	NA	4	1
11668	3.08	50	6/27/18	37	0		F	F	NA	14	1
11674	1.43	5	6/27/18	21	1	1	F	F	NA	1	1
11676	0.72	14	6/27/18	16	0		F	F	NA	3	1
11681	0.08	34	6/27/18	40	1		F	M	NA	0	1
11682	2	24	6/27/18	29	1		F	F	NA	9	1
11687	1.08	3	6/27/18	43	0	1	F	F	NA	4	1
11689	0.29	48	6/27/18	16	0		F	F	NA	1	1
11693	4.11	5	6/27/18	20	0		F	F	NA	5	1
11694	0.08	24	6/27/18	40	0		F	F	NA	0	1
11695	1.43	7	6/27/18	20	0		F	F	NA	1	1
11704	0.93	42	6/27/18	46	1	1	F		NA	7	1
11706	0.29	35	6/27/18	25	0		F	F	NA	1	1
11720	20	4	6/27/18	8	1		F	F	NA	11	1
11721	2.65	13	6/27/18	43	1		F	F	NA	12	1
11745	0.08	2	6/27/18	26	1		F	F	NA	0	0
11746	5.72	5	6/27/18	20	1		F	N	NA	5	1
11747	0.72	36	6/27/18	11	1		F	F	NA	3	1
11750	0.5	41	6/27/18	22	0		F	F	NA	2	1
11763	3.29	35	6/27/18	41	1		F	F	NA	15	1
11769	2.65	35	6/27/18	8	1	1	F		NA	12	1
11772	1.36	54	6/27/18	16	0		F	F	NA	6	1
11777	3.9	6	6/27/18	35	1		F	F	NA	2	1
11780	1.08	51	6/27/18	48	0	1	F		NA	6	1
11788	3.72	47	6/27/18	47	1	1	F		NA	17	1
11792	3.54	56	6/27/18	33	1		F	F	NA	10	1
11794	1.58	27	6/27/18	21	0		F	F	NA	7	1
11801	4.36	19	6/27/18	19	0	1	F	F	NA	20	1
11807	0.08	20	6/27/18	8	1		F	F	NA	0	1
11820	0.08	39	6/27/18	16	1		F		NA	0	1
11827	4.36	50	6/27/18	36	1		F	F	NA	21	1
11842	1.08	3	6/27/18	42	1		F	N	NA	10	1
11845	1.9	42	6/27/18	18	1	1	F	F	NA	10	1
11851	2.86	38	6/27/18	43	0		F	F	NA	13	1
11858	0.9	5	6/27/18	20	0		F	F	NA	1	1
11859	1.08	3	6/27/18	33	0	0	F	F	NA	2	1
11860	0.5	44	6/27/18	40	0		F	F	NA	2	1
11864	1.08	3	6/27/18	42	1		F	F	NA	4	1
11869	1.08	3	6/27/18	39	0		F	F	NA	10	1
11896	0.08	39	6/27/18	39	0		F	F	NA	0	1
11898	1.08	1	6/27/18	16	1		F	F	NA	0	1
11908	3.58	7	6/27/18	18	1		F	F	NA	3	1
11916	0.06	59	6/27/18	39	1		F	F	NA	0	1
11917	1.58	47	6/27/18	7	1		F	F	NA	7	1
11923	0.72	19	6/27/18	20	0		F		NA	3	1
11935	0.5	20	6/27/18	33	1		F	F	NA	2	1
11936	4.36	37	6/27/18	43	1	0	F	F	NA	17	1
11949	0.08	50	6/27/18	40	0		F	F	NA	0	0
11956	0.93	47	6/27/18	49	0		F	F	NA	4	1
11957	1.08	3	7/13/18	37	0	0	F	F	NA	9	1
11963	0.29	2	6/27/18	21	1		F		NA	1	1
11974	0.5	28	6/27/18	36	0		F	F	NA	2	1
11989	1.08	3	6/27/18	42	0	0	F	F	NA	16	1
11992	5.31	57	6/27/18	18	0		F	F	NA	19	1
12001	0.29	50	6/27/18	7	0		F	F	NA	2	1
12002	0.29	34	6/27/18	39	1		F		NA	1	1
12003	2.22	38	6/27/18	21	1	1	F	F	NA	7	1
12006	1.79	2	6/27/18	40	1		F	F	NA	8	1
12008	2	2	6/27/18	36	0		F		NA	9	1
12020	2.42	58	6/27/18	7	0	1	F		NA	7	1
12021	1.08	3	6/27/18	25	1		F	F	NA	6	1
12026	4.61	7	6/27/18	14	1		F	F	NA	4	1
12030	0.08	52	6/27/18	36	0		F	F	NA	0	1
12034	9.29	6	6/27/18	16	1		F	F	NA	5	1
12054	1.08	3	6/27/18	26	1		F	F	NA	11	1
12060	5.42	59	6/27/18	39	1		F	F	NA	20	1
12062	0.93	46	6/27/18	16	0	0	F	F	NA	4	1
12070	4.15	2	6/27/18	21	0	1	F	F	NA	19	1
12071	0.5	33	6/27/18	25	1		F	F	NA	2	1
12075	0.06	59	6/27/18	20	0		F		NA	0	1
12078	0.36	5	6/27/18	20	0		F		NA	0	1
12089	1.36	36	6/27/18	41	0		F	F	NA	6	1
12094	7.68	7	6/27/18	31	0	1	F	F	NA	7	1
12095	1.08	3	6/27/18	42	1		F		NA	3	1
12118	0.92	56	6/27/18	33	1		F	F	NA	3	1
12124	0.08	42	6/27/18	43	1		F	F	NA	0	1
12141	0.08	46	6/27/18	48	1		F	F	NA	0	1
12144	0.29	48	6/27/18	45	0		F	F	NA	1	1
12146	0.08	38	6/27/18	44	0		F		NA	0	1
12163	0.36	5	6/27/18	18	0		F	F	NA	0	1
12166	2.22	2	6/27/18	44	0		F	F	NA	10	1
12167	0.08	38	6/27/18	36	1	0	F	F	NA	0	1
12192	1.08	1	6/27/18	15	1	0	F		NA	7	1
12195	1.08	3	6/27/18	29	1		F	F	NA	1	1
12201	0.08	10	6/27/18	23	0		F		NA	0	1
12216	7.75	7	6/27/18	19	0		F	F	NA	7	1
12222	8.4	5	6/27/18	16	0		F		NA	10	1
12227	0.72	55	6/27/18	26	1		F	F	NA	3	1
12256	2.43	50	6/27/18	32	1		F	M	NA	12	1
12257	0.29	2	6/27/18	29	1		F	F	NA	1	1
12259	0.08	27	6/27/18	20	1		F	F	NA	0	1
12267	0.5	36	6/27/18	33	0		F	F	NA	2	1
12268	4.11	5	6/27/18	8	1	0	F	F	NA	6	1
12290	1.36	2	6/27/18	39	0	0	F	F	NA	6	1
12294	9.29	4	6/27/18	34	0	1	F		NA	9	1
12308	0.08	19	6/27/18	40	0		F	F	NA	0	1
12312	1.08	3	6/27/18	26	0	1	F	F	NA	4	1
12315	1.08	3	6/27/18	35	1		F	F	NA	0	1
12318	1.08	3	6/27/18	40	0		F	F	NA	0	1
12322	0.08	2	6/27/18	15	0		F	F	NA	0	1
12340	1.08	1	6/27/18	9	1		F		NA	0	1
12341	0.5	26	6/27/18	41	0	1	F	N	NA	2	1
12344	0.5	34	6/27/18	21	0		F		NA	2	1
12357	0.72	55	6/27/18	47	0		F	F	NA	3	1
12377	3.75	58	6/27/18	37	0		F	F	NA	7	1
12385	0.93	49	6/27/18	34	0		F	F	NA	4	1
12390	2	55	6/27/18	21	0	0	F	F	NA	9	1
12391	5.22	24	6/27/18	49	0	1	F	F	NA	24	1
12392	0.29	25	6/27/18	14	0		F	F	NA	1	1
12401	2.86	2	6/27/18	26	1	1	F		NA	13	1
12403	0.29	47	6/27/18	42	0		F	F	NA	1	1
12428	1.08	3	6/27/18	38	1		F	F	NA	0	1
12446	1.36	30	6/27/18	40	0	0	F	F	NA	6	1
12458	2.65	30	6/27/18	26	1		F	F	NA	12	1
12463	2.11	6	6/27/18	10	1	1	F	F	NA	1	1
12471	1.36	2	6/27/18	40	1		F	F	NA	6	1
12474	0.08	26	6/27/18	21	1		F	F	NA	0	1
12481	1.08	51	6/27/18	26	1		F	M	NA	8	1
12488	1.08	3	6/27/18	33	1	0	F	M	NA	3	1
12489	0.08	37	6/27/18	26	0		F	F	NA	0	1
12505	1.08	3	6/27/18	43	0		F	F	NA	0	1
12509	3.04	4	6/27/18	7	0	0	F	F	NA	3	1
12514	0.5	36	6/27/18	43	0		F	M	NA	2	1
12523	1.79	2	6/27/18	26	0		F	F	NA	8	1
12530	0.5	2	6/27/18	40	1	1	F	F	NA	2	1
12532	1.58	52	6/27/18	15	0		F		NA	7	1
12533	0.81	57	6/27/18	26	0		F		NA	2	1
12550	1.08	51	6/27/18	18	0		F	F	NA	5	1
12552	1.08	3	6/27/18	28	0	1	F		NA	3	1
12563	3.5	2	6/27/18	40	0	0	F	F	NA	16	1
12580	4.36	2	6/27/18	32	1		F	F	NA	20	1
12583	0.08	30	6/27/18	40	0		F	F	NA	0	1
12589	2.43	52	6/27/18	41	1		F	F	NA	11	1
12590	3.08	55	6/27/18	5	0	1	F		NA	14	1
12595	1.58	25	6/27/18	26	1	0	F	F	NA	7	1
12602	3.08	10	6/27/18	34	1	1	F	F	NA	14	1
12628	0.08	32	6/27/18	49	0	0	F		NA	0	1
12640	2	24	6/27/18	26	0	1	F	F	NA	9	1
12646	1.36	23	6/27/18	4	0		F	F	NA	6	1
12653	0.08	2	6/27/18	26	0		F		NA	0	0
12659	5.68	7	6/27/18	26	0		F		NA	5	1
12663	0.08	39	6/27/18	37	0		F	M	NA	0	1
12670	1.08	3	6/27/18	34	0		F		NA	7	1
12675	0.08	55	6/27/18	37	1		F	F	NA	0	1
12686	7.5	4	6/27/18	20	0	1	F		NA	4	1
12688	1.79	2	6/27/18	37	0		F	F	NA	8	1
12689	2.95	58	6/27/18	20	0		F	F	NA	12	1
12694	2.11	6	6/27/18	19	0	1	F	F	NA	1	1
12703	1.08	3	6/27/18	40	0		F		NA	0	1
12705	1.58	38	6/27/18	40	1		F		NA	7	1
12715	0.08	2	6/27/18	43	1		F		NA	0	1
12721	4.88	59	6/27/18	35	1	1	F	F	NA	15	1
12738	3.08	2	6/27/18	28	1		F	F	NA	14	1
12741	1.15	2	6/27/18	21	0	0	F	F	NA	5	1
12746	3.5	7	6/27/18	20	0		F	F	NA	3	1
12751	3.5	36	6/27/18	15	0		F	F	NA	16	1
12755	1.08	3	6/27/18	43	0		F	F	NA	0	1
12759	2	37	6/27/18	16	0	1	F	M	NA	6	1
12764	0.08	50	6/27/18	20	0		F	F	NA	0	1
12770	0.08	31	6/27/18	21	0		F		NA	0	1
12772	1.79	31	6/27/18	3	0		F	F	NA	9	1
12778	1.58	2	6/27/18	27	1	1	F	F	NA	7	1
12792	1.02	58	6/27/18	26	1		F	F	NA	9	1
12806	0.08	2	6/27/18	21	1		F		NA	0	1
12816	2	32	6/27/18	26	1		F	F	NA	9	1
12820	0.29	30	6/27/18	42	0		F	F	NA	1	1
12843	0.72	2	6/27/18	35	1		F		NA	3	1
12849	0.72	2	6/27/18	36	1		F	F	NA	3	1
12865	0.08	41	6/27/18	43	1		F		NA	0	1
12872	0.08	2	6/27/18	34	0		F		NA	0	1
12876	0.08	19	6/27/18	42	0		F	F	NA	0	1
12885	5.72	4	6/27/18	16	1	1	F	F	NA	6	1
12887	0.29	46	6/27/18	26	1		F	F	NA	1	1
12892	1.08	3	6/27/18	41	1	1	F	F	NA	2	1
12894	5.58	7	6/27/18	15	0		F	F	NA	5	1
12899	0.93	23	6/27/18	38	0		F		NA	4	1
12905	0.81	59	6/27/18	44	0		F		NA	2	1
12906	3.08	8	6/27/18	39	1		F	N	NA	14	1
12907	2.86	2	6/27/18	26	0	1	F	F	NA	13	1
12934	0.5	50	6/27/18	17	0	1	F	F	NA	8	1
12937	2	10	6/27/18	26	0		F	F	NA	9	1
12938	4.11	5	6/27/18	18	1		F	F	NA	4	1
12939	3.08	41	6/27/18	20	0		F		NA	14	1
12949	2	30	6/27/18	29	0		F	F	NA	9	1
12951	0.36	6	6/27/18	26	1		F	F	NA	0	1
12975	1.79	2	6/27/18	44	1		F		NA	8	1
12979	0.29	38	6/27/18	26	0	1	F	F	NA	1	1
12982	0.72	42	6/27/18	29	1		F	F	NA	4	1
13021	4.15	11	6/27/18	32	0	0	F	F	NA	19	1
13024	7.72	7	6/27/18	17	1	1	F	F	NA	7	1
13028	0.72	44	6/27/18	20	1		F	F	NA	3	1
13031	0.29	40	6/27/18	43	0		F	F	NA	1	1
13032	1.4	7	6/27/18	40	0		F	F	NA	1	1
13052	0.5	24	6/27/18	18	0	1	F		NA	2	1
13054	3.47	7	6/27/18	20	1		F		NA	3	1
13057	1.08	3	6/27/18	22	0		F	F	NA	13	1
13068	1.08	3	6/27/18	26	0		F	F	NA	2	1
13081	0.72	2	6/27/18	21	0		F	F	NA	3	1
13083	1.08	3	6/27/18	35	0	1	F	F	NA	12	1
13087	4.58	2	6/27/18	40	0	1	F	F	NA	21	1
13089	5.65	6	6/27/18	20	1		F	F	NA	3	1
13100	0.08	54	6/27/18	13	1		F	F	NA	0	1
13103	0.08	33	6/27/18	41	0		F	F	NA	0	1
13105	2	10	6/27/18	20	0		F	F	NA	9	1
13112	4.11	5	6/27/18	20	1		F	F	NA	4	1
13114	3.29	46	6/27/18	15	0	1	F	F	NA	15	1
13139	1.36	36	6/27/18	43	1		F		NA	6	1
13150	1.15	24	6/27/18	37	1		F		NA	5	1
13165	1.08	3	6/27/18	24	0		F	F	NA	0	1
13169	1.08	1	6/27/18	16	1		F	F	NA	2	1
13179	0.08	8	6/27/18	31	0		F	F	NA	0	1
13182	0.08	49	6/27/18	20	0		F	F	NA	0	1
13184	1.18	57	6/27/18	12	1		F		NA	3	1
13189	1.08	3	6/27/18	35	1		F		NA	1	1
13190	1.08	1	6/27/18	19	1		F	F	NA	0	1
13192	0.08	26	6/27/18	30	0		F	F	NA	0	1
13195	3.5	31	6/27/18	26	0		F	F	NA	16	1
13203	1.58	19	6/27/18	29	0		F	F	NA	7	1
13204	2.43	2	6/27/18	26	1		F		NA	11	1
13207	2.22	24	6/27/18	26	1		F	F	NA	10	1
13219	2.22	38	6/27/18	26	1		F	F	NA	8	1
13230	0.08	23	6/27/18	50	0		F	F	NA	0	1
13232	2.65	2	6/27/18	26	0		F	F	NA	12	1
13235	3.29	2	6/27/18	36	0		F	F	NA	15	1
13236	0.08	2	6/27/18	40	0		F		NA	0	1
13240	0.08	29	6/27/18	33	0	0	F	F	NA	0	1
13254	0.36	4	6/27/18	13	1	0	F		NA	0	1
13259	1.36	2	6/27/18	24	0		F	F	NA	6	1
13262	1.08	3	6/27/18	26	1		F		NA	5	1
13264	3.72	49	6/27/18	45	1		F	F	NA	17	1
13270	0.93	20	6/27/18	19	1		F	F	NA	4	1
13271	0.08	2	6/27/18	21	1		F	F	NA	0	1
13277	1.08	3	6/27/18	44	1		F	F	NA	2	1
13284	2.43	27	6/27/18	41	1		F	F	NA	11	1
13310	0.08	2	6/27/18	40	1		F	F	NA	0	1
13316	3.86	56	6/27/18	20	0		F		NA	13	1
13328	1.08	1	6/27/18	16	0	1	F		NA	0	1
13332	0.29	29	6/27/18	36	1		F		NA	1	1
13338	1.08	3	6/27/18	22	1		F	F	NA	0	1
13348	1.58	2	6/27/18	40	1		F	F	NA	7	1
13358	0.93	10	6/27/18	14	1	1	F	F	NA	4	1
13360	1.08	3	6/27/18	26	1		F	F	NA	0	1
13379	1.08	3	6/27/18	33	1		F	F	NA	14	1
13386	1.15	54	6/27/18	16	0	1	F	F	NA	5	1
13395	1.34	56	6/27/18	48	1		F	F	NA	2	1
13403	0.93	49	6/27/18	16	1	0	F	M	NA	4	1
13411	4.58	7	6/27/18	50	1		F		NA	4	1
13426	0.08	42	6/27/18	50	0		F	F	NA	0	1
13433	2.22	33	6/27/18	42	0	0	F		NA	10	1
13438	1.08	3	6/27/18	34	1		F	F	NA	1	1
13440	2	37	6/27/18	20	0		F	F	NA	6	1
13441	1.36	23	6/27/18	18	1	0	F	F	NA	6	1
13445	0.08	8	6/27/18	38	1		F	M	NA	0	1
13467	0.06	57	6/27/18	21	1		F	F	NA	0	1
13471	0.43	59	6/27/18	20	1		F	F	NA	1	1
13473	1.15	37	6/27/18	15	0		F		NA	2	1
13480	1.08	3	6/27/18	41	1		F	F	NA	5	1
13482	0.93	38	6/27/18	41	0		F	M	NA	3	1
13485	2.22	13	6/27/18	15	1		F	F	NA	10	1
13498	0.5	54	6/27/18	47	1		F	F	NA	2	1
13501	1.15	53	6/27/18	50	1		F	F	NA	5	1
13508	1.36	24	6/27/18	25	0		F		NA	6	1
13521	0.29	2	6/27/18	40	0	0	F	F	NA	1	1
13527	3.72	19	6/27/18	15	0		F	F	NA	17	1
13535	1.08	1	6/27/18	16	0		F	F	NA	17	1
13539	0.72	31	6/27/18	41	1	0	F	M	NA	3	1
13543	1.79	2	6/27/18	44	1		F	F	NA	8	1
13546	0.36	6	6/27/18	13	1		F	F	NA	0	1
13552	1.08	1	6/27/18	20	0		F	F	NA	14	1
13556	1.58	27	6/27/18	44	1	0	F	F	NA	7	1
13557	7.86	5	6/27/18	10	1		F		NA	10	1
13561	3.04	4	6/27/18	20	1		F	F	NA	3	1
13566	0.08	13	6/27/18	26	1		F	F	NA	0	1
13593	2.65	30	6/27/18	11	1		F	F	NA	12	1
13602	2.22	19	6/27/18	36	0		F	F	NA	10	1
13636	2.43	27	6/27/18	48	1		F	F	NA	11	1
13648	1.58	9	6/27/18	41	0		F		NA	7	1
13658	0.81	59	6/27/18	47	0		F	F	NA	2	1
13659	1.43	5	6/27/18	15	0		F	F	NA	1	1
13662	1.08	3	6/27/18	43	1		F	F	NA	0	1
13680	0.93	39	6/27/18	26	1		F	F	NA	4	1
13703	1.08	3	6/27/18	35	0		F		NA	0	1
13707	1.08	3	6/27/18	42	1		F	F	NA	0	1
13710	0.08	2	6/27/18	41	1		F	F	NA	0	1
13719	3.5	13	6/27/18	37	1		F	F	NA	16	1
13726	1.08	3	6/27/18	28	0		F	F	NA	1	1
13730	1.43	5	6/27/18	20	1	1	F	F	NA	2	1
13741	0.93	19	6/27/18	36	1		F	F	NA	4	1
13744	0.5	43	6/27/18	41	0		F	F	NA	4	1
13746	1.58	31	6/27/18	17	1		F	F	NA	7	1
13758	0.08	31	6/27/18	45	1		F	F	NA	0	1
13766	0.72	2	6/27/18	26	1		F	F	NA	3	1
13770	0.29	22	6/27/18	26	1		F	F	NA	1	1
13771	1.79	47	6/27/18	17	0		F	F	NA	8	1
13779	1.08	51	6/27/18	20	1		F		NA	3	1
13798	0.29	2	6/27/18	44	0		F	F	NA	1	1
13805	32.5	4	6/27/18	20	1	1	F		NA	19	1
13815	8.86	7	6/27/18	16	1		F	F	NA	8	1
13817	2.22	29	6/27/18	13	0		F	F	NA	10	1
13822	0.08	34	6/27/18	39	0		F	F	NA	0	1
13824	3.08	28	6/27/18	26	1	0	F	F	NA	14	1
13840	2.43	2	6/27/18	45	0	1	F	F	NA	11	1
13847	0.08	38	6/27/18	15	0		F	F	NA	0	1
13851	0.5	22	6/27/18	42	1		F	F	NA	2	1
13864	3.08	2	6/27/18	26	1		F	F	NA	14	1
13867	0.29	19	6/27/18	26	1		F	F	NA	1	1
13870	9.9	7	6/27/18	29	0	1	F	F	NA	9	1
13883	0.29	25	6/27/18	33	0		F	F	NA	1	1
13891	1.18	57	6/27/18	26	0		F	F	NA	3	1
13897	3.06	59	6/27/18	3	1		F	F	NA	8	1
13902	2.86	13	6/27/18	41	1		F	F	NA	13	1
13920	1.36	31	6/27/18	16	0		F	F	NA	6	1
13932	0.5	29	6/27/18	35	0	0	F	F	NA	2	1
13933	0.93	47	6/27/18	44	0	0	F	F	NA	4	1
13937	3.5	10	6/27/18	26	1		F		NA	16	1
13952	0.5	25	6/27/18	21	0		F		NA	2	1
13958	0.08	2	6/27/18	16	0		F	F	NA	0	1
13985	1.58	11	6/27/18	40	0		F	F	NA	7	1
13991	4.15	14	6/27/18	13	1		F	F	NA	19	1
13992	0.08	8	6/27/18	43	1		F		NA	0	1
13994	1.15	2	6/27/18	44	0		F	F	NA	5	1
14002	0.29	41	6/27/18	19	0		F		NA	1	1
14019	0.29	28	6/27/18	17	0		F	F	NA	1	1
14021	0.08	21	6/27/18	48	1		F		NA	0	1
14033	2.68	59	6/27/18	16	0		F	F	NA	7	1
14036	1.08	3	6/27/18	35	0		F	F	NA	12	1
14039	4.58	41	6/27/18	18	1		F		NA	21	1
14043	0.08	2	6/27/18	37	0		F	F	NA	0	1
14060	1.08	1	6/27/18	8	0		F	F	NA	1	1
14065	2.15	4	6/27/18	15	1		F	F	NA	1	1
14080	2.15	4	6/27/18	20	0		F		NA	2	1
14091	0.93	41	6/27/18	40	0		F	F	NA	4	1
14094	2.86	48	6/27/18	5	0	1	F	F	NA	13	1
14103	0.36	7	6/27/18	8	0		F	F	NA	0	1
14112	2.43	7	6/27/18	19	1		F	F	NA	2	1
14118	5	55	6/27/18	17	0		F	F	NA	23	1
14127	1.36	47	6/27/18	16	0	1	F	F	NA	6	1
14139	1.15	33	6/27/18	50	1		F	F	NA	5	1
14140	1.36	21	6/27/18	40	1		F	F	NA	6	1
14149	0.08	24	6/27/18	16	0	0	F		NA	0	1
14169	0.08	50	6/27/18	25	0		F	F	NA	0	1
14174	1.08	3	6/27/18	40	1		F		NA	1	1
14177	3.08	34	6/27/18	17	0		F	F	NA	14	1
14203	1.08	1	6/27/18	48	1		F	F	NA	0	1
14214	0.43	59	6/27/18	9	0		F	F	NA	1	1
14217	2.65	30	6/27/18	39	1	0	F	F	NA	12	1
14229	0.29	27	6/27/18	15	0		F	F	NA	1	1
14241	1.08	1	6/27/18	18	1		F	F	NA	5	1
14243	1.15	44	6/27/18	31	0		F	F	NA	5	1
14253	2.22	29	6/27/18	19	0		F	F	NA	10	1
14266	2.65	37	6/27/18	19	1		F		NA	9	1
14267	3.58	7	6/27/18	7	1		F	F	NA	3	1
14269	2.22	2	6/27/18	26	1	0	F	F	NA	10	1
14283	1.43	5	6/27/18	19	0	1	F	F	NA	1	1
14286	2.65	40	6/27/18	38	1		F	F	NA	12	1
14290	0.08	2	6/27/18	40	1		F	F	NA	0	1
14305	3.29	2	6/27/18	33	1	1	F	F	NA	15	1
14310	3.5	29	6/27/18	42	1		F	M	NA	16	1
14311	2.22	45	6/27/18	6	1		F		NA	10	1
14316	0.72	37	6/27/18	29	0		F		NA	0	1
14333	1.08	3	6/27/18	37	0		F		NA	5	1
14334	2.65	2	6/27/18	26	0		F		NA	12	1
14340	0.08	52	6/27/18	40	1		F	F	NA	0	1
14353	1.08	3	6/27/18	37	1		F		NA	15	1
14357	0.08	40	6/27/18	13	1		F		NA	0	1
14366	1.36	28	6/27/18	38	1		F	F	NA	6	1
14367	0.29	23	6/27/18	32	1		F	F	NA	1	1
14373	0.93	48	6/27/18	7	0		F	F	NA	4	1
14391	1.79	25	6/27/18	36	1	1	F	F	NA	8	1
14395	3.08	33	6/27/18	5	1		F	F	NA	14	1
14406	2.65	33	6/27/18	34	1		F	F	NA	12	1
14412	0.5	45	6/27/18	26	0		F	F	NA	2	1
14425	0.29	35	6/27/18	37	1		F	F	NA	1	1
14426	1.36	53	6/27/18	41	0		F		NA	6	1
14429	1.15	53	6/27/18	21	1		F		NA	5	1
14441	2.43	35	6/27/18	21	1	1	F	F	NA	11	1
14443	3.5	20	6/27/18	35	1		F	F	NA	16	1
14458	0.08	48	6/27/18	48	0		F	F	NA	0	1
14474	6.65	7	6/27/18	19	0	1	F	F	NA	6	1
14485	2.43	31	6/27/18	42	0		F	F	NA	11	1
14486	2.65	47	6/27/18	37	1		F		NA	12	1
14493	1.79	2	6/27/18	44	1		F	F	NA	8	1
14505	0.36	7	6/27/18	17	0		F		NA	0	1
14512	4.58	34	6/27/18	40	0	0	F	F	NA	21	1
14515	0.72	23	6/27/18	35	1		F	F	NA	3	1
14518	1.08	3	6/27/18	26	0		F	F	NA	8	1
14521	2.5	5	6/27/18	9	1		F	F	NA	4	1
14532	5.61	6	6/27/18	21	0		F	F	NA	3	1
14546	1.15	37	6/27/18	48	1		F	F	NA	2	1
14550	1.15	52	6/27/18	44	0		F	F	NA	5	1
14560	7.33	5	6/27/18	20	0	1	F	F	NA	7	1
14561	3.08	8	6/27/18	39	0	1	F	F	NA	14	1
14566	2.22	2	6/27/18	21	0		F	F	NA	10	1
14579	0.93	30	6/27/18	23	1		F	F	NA	4	1
14581	2.15	4	6/27/18	16	0		F	F	NA	1	1
14591	3.58	5	6/27/18	17	0		F	F	NA	5	1
14592	2	45	6/27/18	20	1	0	F	F	NA	9	1
14595	0.93	2	6/27/18	21	0	0	F		NA	4	1
14596	0.08	13	6/27/18	45	1		F	F	NA	0	1
14604	1.15	2	6/27/18	35	1	0	F		NA	5	1
14609	1.08	1	6/27/18	20	0		F	F	NA	2	1
14610	2.86	43	6/27/18	16	0		F		NA	18	1
14617	1.08	3	6/27/18	45	0		F		NA	1	1
14621	0.08	37	6/27/18	43	0		F	M	NA	0	0
14628	1.08	3	6/27/18	40	0		F	F	NA	0	0
14647	0.08	44	6/27/18	16	0		F	F	NA	0	1
14648	0.08	26	6/27/18	26	0		F	F	NA	0	1
14654	0.08	55	6/27/18	18	1	0	F	F	NA	0	1
14656	2	25	6/27/18	29	0		F	F	NA	9	1
14658	1.08	51	6/27/18	21	1		F		NA	4	1
14660	0.08	2	6/27/18	21	0		F		NA	0	1
14665	0.08	27	6/27/18	26	1		F	F	NA	0	1
14669	2.22	46	6/27/18	18	0	0	F	F	NA	10	1
14675	1.36	41	6/27/18	26	1		F	F	NA	6	1
[truncated: 15,969 more rows]
